# Supplementary material for: Formation of a C–C double bond from two aliphatic carbons. Multiple C–H activations in an iridium pincer complex
Source: Chem Sci. 2015 Jan 26;6(3):2060–7. doi: 10.1039/c4sc03839h (PMC5496475; doi:10.1039/c4sc03839h)
Supplement: Supplementary file 2 [file SC-006-C4SC03839H-s002.cif]

# Electronic Supplementary Material (ESI) for Chemical Science.
# This journal is © The Royal Society of Chemistry 2015

####################################################################### 
# 
# This file contains crystal structure data downloaded from the 
# Cambridge Structural Database (CSD) hosted by the Cambridge 
# Crystallographic Data Centre (CCDC).
# 
# Full information about CCDC data access policies and citation 
# guidelines are available at http://www.ccdc.cam.ac.uk/access/V1 
# 
# Audit and citation data items may have been added by the CCDC. 
# Please retain this information to preserve the provenance of 
# this file and to allow appropriate attribution of the data. 
# 
#######################################################################

data_compound4
_database_code_depnum_ccdc_archive 'CCDC 1024127'
_audit_update_record             
;
2014-09-12 deposited with the CCDC.
2015-01-21 downloaded from the CCDC.
;

_audit_creation_method           SHELXL-97
_chemical_name_systematic        
; 
 ? 
;
_chemical_name_common            ?
_chemical_melting_point          ?
_chemical_formula_moiety         'C30 H51 Ir P2'
_chemical_formula_sum            'C30 H51 Ir P2'
_chemical_formula_weight         665.85

loop_
_atom_type_symbol
_atom_type_description
_atom_type_scat_dispersion_real
_atom_type_scat_dispersion_imag
_atom_type_scat_source
C C 0.0033 0.0016 'International Tables Vol C Tables 4.2.6.8 and 6.1.1.4'
H H 0.0000 0.0000 'International Tables Vol C Tables 4.2.6.8 and 6.1.1.4'
P P 0.1023 0.0942 'International Tables Vol C Tables 4.2.6.8 and 6.1.1.4'
Ir Ir -1.4442 7.9887 'International Tables Vol C Tables 4.2.6.8 and 6.1.1.4'

_symmetry_cell_setting           triclinic
_symmetry_space_group_name_H-M   P-1

loop_
_symmetry_equiv_pos_as_xyz
'x, y, z'
'-x, -y, -z'

_cell_length_a                   10.264(5)
_cell_length_b                   16.311(5)
_cell_length_c                   19.425(5)
_cell_angle_alpha                103.753(5)
_cell_angle_beta                 105.008(5)
_cell_angle_gamma                93.129(5)
_cell_volume                     3027.6(19)
_cell_formula_units_Z            4
_cell_measurement_temperature    293(2)
_cell_measurement_reflns_used    18783
_cell_measurement_theta_min      2.5358
_cell_measurement_theta_max      28.3299

_exptl_crystal_description       block
_exptl_crystal_colour            red
_exptl_crystal_size_max          0.4
_exptl_crystal_size_mid          0.3
_exptl_crystal_size_min          0.2
_exptl_crystal_density_meas      ?
_exptl_crystal_density_diffrn    1.461
_exptl_crystal_density_method    'not measured'
_exptl_crystal_F_000             1352
_exptl_absorpt_coefficient_mu    4.531
_exptl_absorpt_correction_T_min  0.57413
_exptl_absorpt_correction_T_max  1.00000
_exptl_absorpt_correction_type   multi-scan
_exptl_absorpt_process_details   
;
CrysAlisPro, Agilent Technologies,
Version 1.171.35.19 (release 27-10-2011 CrysAlis171 .NET)
(compiled Oct 27 2011,15:02:11)
Empirical absorption correction using spherical harmonics,
 implemented in SCALE3 ABSPACK scaling algorithm.
;

_exptl_special_details           
; 
 ? 
;

_diffrn_ambient_temperature      293(2)
_diffrn_radiation_wavelength     0.71069
_diffrn_radiation_type           MoK\a
_diffrn_radiation_source         'Enhance (Mo) X-ray Source'
_diffrn_radiation_monochromator  graphite
_diffrn_measurement_device_type  'Xcalibur, Sapphire3'
_diffrn_measurement_method       '\w scans'
_diffrn_detector_area_resol_mean 16.1829
_diffrn_standards_number         ?
_diffrn_standards_interval_count ?
_diffrn_standards_interval_time  ?
_diffrn_standards_decay_%        ?
_diffrn_reflns_number            65691
_diffrn_reflns_av_R_equivalents  0.0463
_diffrn_reflns_av_sigmaI/netI    0.0392
_diffrn_reflns_limit_h_min       -13
_diffrn_reflns_limit_h_max       13
_diffrn_reflns_limit_k_min       -21
_diffrn_reflns_limit_k_max       21
_diffrn_reflns_limit_l_min       -24
_diffrn_reflns_limit_l_max       25
_diffrn_reflns_theta_min         2.54
_diffrn_reflns_theta_max         28.39
_reflns_number_total             14034
_reflns_number_gt                11134
_reflns_threshold_expression     >2sigma(I)

_computing_data_collection       
;
CrysAlisPro, Agilent Technologies,
Version 1.171.35.19 (release 27-10-2011 CrysAlis171 .NET)
(compiled Oct 27 2011,15:02:11)
;
_computing_cell_refinement       
;
CrysAlisPro, Agilent Technologies,
Version 1.171.35.19 (release 27-10-2011 CrysAlis171 .NET)
(compiled Oct 27 2011,15:02:11)
;
_computing_data_reduction        
;
CrysAlisPro, Agilent Technologies,
Version 1.171.35.19 (release 27-10-2011 CrysAlis171 .NET)
(compiled Oct 27 2011,15:02:11)
;
_computing_structure_solution    SIR-92
_computing_structure_refinement  'SHELXL-97 (Sheldrick, 1997)'
_computing_molecular_graphics    ?
_computing_publication_material  ?

_refine_special_details          
; 
 Refinement of F^2^ against ALL reflections.  The weighted R-factor wR and 
 goodness of fit S are based on F^2^, conventional R-factors R are based 
 on F, with F set to zero for negative F^2^. The threshold expression of 
 F^2^ > 2sigma(F^2^) is used only for calculating R-factors(gt) etc. and is 
 not relevant to the choice of reflections for refinement.  R-factors based 
 on F^2^ are statistically about twice as large as those based on F, and R- 
 factors based on ALL data will be even larger. 
;

_refine_ls_structure_factor_coef Fsqd
_refine_ls_matrix_type           full
_refine_ls_weighting_scheme      calc
_refine_ls_weighting_details     
'calc w=1/[\s^2^(Fo^2^)+(0.0400P)^2^+0.0000P] where P=(Fo^2^+2Fc^2^)/3'
_atom_sites_solution_primary     direct
_atom_sites_solution_secondary   difmap
_atom_sites_solution_hydrogens   geom
_refine_ls_hydrogen_treatment    riding
_refine_ls_extinction_method     none
_refine_ls_extinction_coef       ?
_refine_ls_number_reflns         14034
_refine_ls_number_parameters     595
_refine_ls_number_restraints     18
_refine_ls_R_factor_all          0.0518
_refine_ls_R_factor_gt           0.0350
_refine_ls_wR_factor_ref         0.0915
_refine_ls_wR_factor_gt          0.0824
_refine_ls_goodness_of_fit_ref   1.222
_refine_ls_restrained_S_all      1.224
_refine_ls_shift/su_max          0.005
_refine_ls_shift/su_mean         0.000

loop_
_atom_site_label
_atom_site_type_symbol
_atom_site_fract_x
_atom_site_fract_y
_atom_site_fract_z
_atom_site_U_iso_or_equiv
_atom_site_adp_type
_atom_site_occupancy
_atom_site_symmetry_multiplicity
_atom_site_calc_flag
_atom_site_refinement_flags
_atom_site_disorder_assembly
_atom_site_disorder_group
Ir1 Ir 0.115168(16) 0.274818(10) 0.522988(9) 0.02990(6) Uani 1 1 d . . .
P1 P -0.00271(12) 0.34506(8) 0.59900(6) 0.0333(3) Uani 1 1 d . . .
C1 C -0.0951(5) 0.2132(3) 0.4737(3) 0.0398(11) Uani 1 1 d . . .
Ir2 Ir 0.436666(16) 0.233590(11) 0.968665(9) 0.03063(6) Uani 1 1 d . . .
P2 P 0.16599(12) 0.17716(8) 0.43116(7) 0.0380(3) Uani 1 1 d . . .
C2 C -0.1205(5) 0.1402(4) 0.4003(3) 0.0589(16) Uani 1 1 d U . .
H2 H -0.1792 0.0925 0.4032 0.071 Uiso 1 1 calc R . .
P3 P 0.32015(12) 0.30769(8) 1.04387(7) 0.0383(3) Uani 1 1 d . . .
C3 C -0.1905(10) 0.1679(7) 0.3288(5) 0.178(6) Uani 1 1 d U . .
H3A H -0.1199 0.1971 0.3153 0.213 Uiso 1 1 calc R . .
H3B H -0.2270 0.1165 0.2894 0.213 Uiso 1 1 calc R . .
P4 P 0.48278(12) 0.15826(8) 0.86394(7) 0.0363(3) Uani 1 1 d . . .
C4 C -0.2935(6) 0.2193(5) 0.3299(3) 0.086(2) Uani 1 1 d U . .
H4A H -0.3724 0.1887 0.3353 0.103 Uiso 1 1 calc R . .
H4B H -0.3201 0.2362 0.2841 0.103 Uiso 1 1 calc R . .
C5 C -0.2400(6) 0.2980(5) 0.3953(3) 0.0709(18) Uani 1 1 d . . .
H5A H -0.1606 0.3274 0.3893 0.085 Uiso 1 1 calc R . .
H5B H -0.3090 0.3364 0.3949 0.085 Uiso 1 1 calc R . .
C6 C -0.2021(5) 0.2766(3) 0.4698(3) 0.0445(12) Uani 1 1 d . . .
H6 H -0.2847 0.2476 0.4741 0.053 Uiso 1 1 calc R . .
C7 C -0.1602(5) 0.3576(3) 0.5342(3) 0.0472(13) Uani 1 1 d . . .
H7A H -0.2312 0.3661 0.5589 0.057 Uiso 1 1 calc R . .
H7B H -0.1463 0.4067 0.5158 0.057 Uiso 1 1 calc R . .
C8 C 0.0007(6) 0.1086(5) 0.3842(4) 0.105(3) Uani 1 1 d U . .
H8A H -0.0128 0.0974 0.3313 0.126 Uiso 1 1 calc R . .
H8B H 0.0083 0.0545 0.3965 0.126 Uiso 1 1 calc R . .
C11 C 0.2939(4) 0.3592(3) 0.5590(3) 0.0354(10) Uani 1 1 d . . .
C12 C 0.4077(4) 0.3480(3) 0.6134(3) 0.0416(12) Uani 1 1 d . . .
H12 H 0.4038 0.2999 0.6310 0.050 Uiso 1 1 calc R . .
C13 C 0.5228(5) 0.4043(4) 0.6414(3) 0.0551(15) Uani 1 1 d . . .
H13 H 0.5957 0.3935 0.6766 0.066 Uiso 1 1 calc R . .
C14 C 0.5329(6) 0.4785(4) 0.6178(3) 0.0622(17) Uani 1 1 d . . .
H14 H 0.6118 0.5169 0.6370 0.075 Uiso 1 1 calc R . .
C15 C 0.4253(6) 0.4933(3) 0.5662(3) 0.0559(15) Uani 1 1 d . . .
H15 H 0.4306 0.5421 0.5498 0.067 Uiso 1 1 calc R . .
C16 C 0.3076(5) 0.4358(3) 0.5381(3) 0.0465(12) Uani 1 1 d . . .
H16 H 0.2345 0.4483 0.5041 0.056 Uiso 1 1 calc R . .
C21 C -0.0544(5) 0.2416(3) 0.6151(3) 0.0435(12) Uani 1 1 d . . .
C22 C -0.0380(5) 0.1917(3) 0.5410(3) 0.0437(12) Uani 1 1 d . . .
H22 H 0.0113 0.1455 0.5400 0.052 Uiso 1 1 calc R . .
C23 C -0.1965(6) 0.2255(4) 0.6255(3) 0.0651(17) Uani 1 1 d . . .
H23A H -0.1983 0.2591 0.6730 0.098 Uiso 1 1 calc R . .
H23B H -0.2166 0.1663 0.6224 0.098 Uiso 1 1 calc R . .
H23C H -0.2632 0.2410 0.5876 0.098 Uiso 1 1 calc R . .
C24 C 0.0529(6) 0.2179(4) 0.6757(3) 0.0696(18) Uani 1 1 d . . .
H24A H 0.0456 0.2480 0.7232 0.104 Uiso 1 1 calc R . .
H24B H 0.1418 0.2329 0.6716 0.104 Uiso 1 1 calc R . .
H24C H 0.0386 0.1577 0.6703 0.104 Uiso 1 1 calc R . .
C25 C 0.0402(5) 0.4395(3) 0.6801(3) 0.0479(13) Uani 1 1 d . . .
C26 C -0.0691(6) 0.4452(5) 0.7215(4) 0.086(2) Uani 1 1 d . . .
H26A H -0.1549 0.4494 0.6888 0.129 Uiso 1 1 calc R . .
H26B H -0.0444 0.4946 0.7628 0.129 Uiso 1 1 calc R . .
H26C H -0.0764 0.3952 0.7389 0.129 Uiso 1 1 calc R . .
C27 C 0.0532(8) 0.5173(4) 0.6493(4) 0.089(2) Uani 1 1 d . . .
H27A H -0.0326 0.5212 0.6165 0.134 Uiso 1 1 calc R . .
H27B H 0.1208 0.5112 0.6229 0.134 Uiso 1 1 calc R . .
H27C H 0.0796 0.5680 0.6893 0.134 Uiso 1 1 calc R . .
C28 C 0.1774(6) 0.4344(5) 0.7324(3) 0.078(2) Uani 1 1 d . . .
H28A H 0.2457 0.4314 0.7065 0.117 Uiso 1 1 calc R . .
H28B H 0.1716 0.3845 0.7500 0.117 Uiso 1 1 calc R . .
H28C H 0.2010 0.4840 0.7735 0.117 Uiso 1 1 calc R . .
C31 C 0.2833(6) 0.0958(4) 0.4597(4) 0.0669(18) Uani 1 1 d . . .
C32 C 0.2952(7) 0.0234(4) 0.3936(5) 0.105(3) Uani 1 1 d . . .
H32A H 0.3337 0.0476 0.3617 0.158 Uiso 1 1 calc R . .
H32B H 0.2065 -0.0062 0.3665 0.158 Uiso 1 1 calc R . .
H32C H 0.3526 -0.0157 0.4120 0.158 Uiso 1 1 calc R . .
C33 C 0.2242(11) 0.0573(7) 0.5106(8) 0.190(7) Uani 1 1 d . . .
H33A H 0.1342 0.0292 0.4844 0.285 Uiso 1 1 calc R . .
H33B H 0.2203 0.1015 0.5524 0.285 Uiso 1 1 calc R . .
H33C H 0.2806 0.0169 0.5272 0.285 Uiso 1 1 calc R . .
C34 C 0.4279(7) 0.1411(5) 0.5049(4) 0.093(3) Uani 1 1 d . . .
H34A H 0.4690 0.1652 0.4739 0.139 Uiso 1 1 calc R . .
H34B H 0.4827 0.1007 0.5228 0.139 Uiso 1 1 calc R . .
H34C H 0.4214 0.1855 0.5459 0.139 Uiso 1 1 calc R . .
C35 C 0.2194(6) 0.2180(4) 0.3567(3) 0.0558(15) Uani 1 1 d . . .
C36 C 0.3729(6) 0.2443(6) 0.3805(5) 0.109(3) Uani 1 1 d . . .
H36A H 0.4190 0.1951 0.3840 0.164 Uiso 1 1 calc R . .
H36B H 0.3986 0.2852 0.4277 0.164 Uiso 1 1 calc R . .
H36C H 0.3976 0.2690 0.3447 0.164 Uiso 1 1 calc R . .
C37 C 0.1734(9) 0.1529(5) 0.2782(4) 0.105(3) Uani 1 1 d . . .
H37A H 0.0768 0.1371 0.2643 0.157 Uiso 1 1 calc R . .
H37B H 0.2186 0.1030 0.2799 0.157 Uiso 1 1 calc R . .
H37C H 0.1967 0.1786 0.2427 0.157 Uiso 1 1 calc R . .
C38 C 0.1523(6) 0.3001(4) 0.3526(3) 0.0647(16) Uani 1 1 d . . .
H38A H 0.0552 0.2866 0.3376 0.097 Uiso 1 1 calc R . .
H38B H 0.1797 0.3244 0.3173 0.097 Uiso 1 1 calc R . .
H38C H 0.1804 0.3402 0.4002 0.097 Uiso 1 1 calc R . .
C41 C 0.2219(4) 0.1849(3) 0.9118(2) 0.0354(10) Uani 1 1 d . . .
C42 C 0.1975(5) 0.1131(3) 0.8397(3) 0.0416(12) Uani 1 1 d . . .
H42 H 0.1127 0.1215 0.8063 0.050 Uiso 1 1 calc R . .
C43 C 0.1750(5) 0.0227(3) 0.8486(3) 0.0548(14) Uani 1 1 d . . .
H43A H 0.1438 -0.0170 0.8002 0.066 Uiso 1 1 calc R . .
H43B H 0.2610 0.0078 0.8743 0.066 Uiso 1 1 calc R . .
C44 C 0.0730(6) 0.0142(4) 0.8907(3) 0.0620(16) Uani 1 1 d . . .
H44A H 0.0623 -0.0436 0.8952 0.074 Uiso 1 1 calc R . .
H44B H -0.0145 0.0268 0.8645 0.074 Uiso 1 1 calc R . .
C45 C 0.1241(6) 0.0772(3) 0.9683(3) 0.0577(15) Uani 1 1 d . . .
H45A H 0.0620 0.0695 0.9970 0.069 Uiso 1 1 calc R . .
H45B H 0.2126 0.0650 0.9936 0.069 Uiso 1 1 calc R . .
C46 C 0.1347(4) 0.1689(3) 0.9634(3) 0.0386(11) Uani 1 1 d . . .
H46 H 0.0423 0.1799 0.9412 0.046 Uiso 1 1 calc R . .
C47 C 0.1830(5) 0.2295(3) 1.0422(3) 0.0486(13) Uani 1 1 d . . .
H47A H 0.2159 0.1976 1.0781 0.058 Uiso 1 1 calc R . .
H47B H 0.1083 0.2580 1.0543 0.058 Uiso 1 1 calc R . .
C48 C 0.3088(5) 0.1199(3) 0.7997(3) 0.0463(13) Uani 1 1 d . . .
H48A H 0.2852 0.1586 0.7687 0.056 Uiso 1 1 calc R . .
H48B H 0.3101 0.0645 0.7678 0.056 Uiso 1 1 calc R . .
C51 C 0.6328(5) 0.2579(3) 1.0413(3) 0.0382(11) Uani 1 1 d . . .
C52 C 0.6806(6) 0.2115(4) 1.0928(3) 0.0566(15) Uani 1 1 d . . .
H52 H 0.6234 0.1656 1.0936 0.068 Uiso 1 1 calc R . .
C53 C 0.8090(6) 0.2304(5) 1.1429(3) 0.0676(18) Uani 1 1 d . . .
H53 H 0.8369 0.1959 1.1744 0.081 Uiso 1 1 calc R . .
C54 C 0.8942(6) 0.2987(5) 1.1464(3) 0.075(2) Uani 1 1 d . . .
H54 H 0.9794 0.3117 1.1806 0.090 Uiso 1 1 calc R . .
C55 C 0.8531(6) 0.3483(4) 1.0986(3) 0.0678(18) Uani 1 1 d . . .
H55 H 0.9103 0.3954 1.1003 0.081 Uiso 1 1 calc R . .
C56 C 0.7242(5) 0.3275(4) 1.0472(3) 0.0503(13) Uani 1 1 d . . .
H56 H 0.6982 0.3619 1.0154 0.060 Uiso 1 1 calc R . .
C61 C 0.2300(5) 0.3491(3) 0.9652(3) 0.0453(12) Uani 1 1 d . . .
C62 C 0.2510(4) 0.2701(3) 0.9086(3) 0.0400(11) Uani 1 1 d . . .
H62 H 0.2845 0.2788 0.8704 0.048 Uiso 1 1 calc R . .
C63 C 0.3123(6) 0.4279(4) 0.9597(4) 0.0644(16) Uani 1 1 d . . .
H63A H 0.4057 0.4184 0.9662 0.097 Uiso 1 1 calc R . .
H63B H 0.3064 0.4766 0.9973 0.097 Uiso 1 1 calc R . .
H63C H 0.2762 0.4378 0.9120 0.097 Uiso 1 1 calc R . .
C64 C 0.0804(5) 0.3659(4) 0.9541(3) 0.0652(17) Uani 1 1 d . . .
H64A H 0.0754 0.4157 0.9909 0.098 Uiso 1 1 calc R . .
H64B H 0.0281 0.3179 0.9587 0.098 Uiso 1 1 calc R . .
H64C H 0.0448 0.3744 0.9059 0.098 Uiso 1 1 calc R . .
C65 C 0.3720(5) 0.3835(4) 1.1377(3) 0.0582(16) Uani 1 1 d . . .
C66 C 0.2561(7) 0.4301(5) 1.1534(4) 0.102(3) Uani 1 1 d . . .
H66A H 0.1823 0.3899 1.1513 0.153 Uiso 1 1 calc R . .
H66B H 0.2262 0.4612 1.1172 0.153 Uiso 1 1 calc R . .
H66C H 0.2858 0.4689 1.2017 0.153 Uiso 1 1 calc R . .
C67 C 0.4169(10) 0.3299(5) 1.1923(3) 0.112(3) Uani 1 1 d . . .
H67A H 0.4909 0.3006 1.1816 0.168 Uiso 1 1 calc R . .
H67B H 0.3422 0.2892 1.1880 0.168 Uiso 1 1 calc R . .
H67C H 0.4460 0.3662 1.2417 0.168 Uiso 1 1 calc R . .
C68 C 0.4920(6) 0.4452(4) 1.1421(4) 0.085(2) Uani 1 1 d . . .
H68A H 0.5654 0.4142 1.1331 0.128 Uiso 1 1 calc R . .
H68B H 0.5213 0.4841 1.1904 0.128 Uiso 1 1 calc R . .
H68C H 0.4653 0.4764 1.1056 0.128 Uiso 1 1 calc R . .
C71 C 0.5767(6) 0.0607(4) 0.8668(3) 0.0544(14) Uani 1 1 d . . .
C72 C 0.5412(15) -0.0077(7) 0.7952(5) 0.225(9) Uani 1 1 d . . .
H72A H 0.4442 -0.0202 0.7762 0.337 Uiso 1 1 calc R . .
H72B H 0.5794 -0.0581 0.8037 0.337 Uiso 1 1 calc R . .
H72C H 0.5775 0.0117 0.7602 0.337 Uiso 1 1 calc R . .
C73 C 0.7260(7) 0.0822(6) 0.8974(6) 0.146(5) Uani 1 1 d . . .
H73A H 0.7616 0.1070 0.8649 0.219 Uiso 1 1 calc R . .
H73B H 0.7667 0.0314 0.9021 0.219 Uiso 1 1 calc R . .
H73C H 0.7466 0.1220 0.9451 0.219 Uiso 1 1 calc R . .
C74 C 0.5324(7) 0.0184(5) 0.9184(5) 0.110(3) Uani 1 1 d . . .
H74A H 0.4357 0.0025 0.9012 0.165 Uiso 1 1 calc R . .
H74B H 0.5558 0.0569 0.9668 0.165 Uiso 1 1 calc R . .
H74C H 0.5770 -0.0316 0.9204 0.165 Uiso 1 1 calc R . .
C75 C 0.5592(6) 0.2220(4) 0.8096(3) 0.0519(14) Uani 1 1 d . . .
C76 C 0.7125(6) 0.2554(5) 0.8477(4) 0.079(2) Uani 1 1 d . . .
H76A H 0.7244 0.2844 0.8985 0.118 Uiso 1 1 calc R . .
H76B H 0.7426 0.2941 0.8230 0.118 Uiso 1 1 calc R . .
H76C H 0.7648 0.2083 0.8450 0.118 Uiso 1 1 calc R . .
C77 C 0.4853(7) 0.3005(4) 0.8093(4) 0.0751(19) Uani 1 1 d . . .
H77A H 0.4946 0.3319 0.8592 0.113 Uiso 1 1 calc R . .
H77B H 0.3907 0.2832 0.7838 0.113 Uiso 1 1 calc R . .
H77C H 0.5239 0.3358 0.7847 0.113 Uiso 1 1 calc R . .
C78 C 0.5401(7) 0.1751(5) 0.7291(3) 0.082(2) Uani 1 1 d . . .
H78A H 0.5861 0.1252 0.7269 0.124 Uiso 1 1 calc R . .
H78B H 0.5773 0.2118 0.7051 0.124 Uiso 1 1 calc R . .
H78C H 0.4450 0.1587 0.7047 0.124 Uiso 1 1 calc R . .

loop_
_atom_site_aniso_label
_atom_site_aniso_U_11
_atom_site_aniso_U_22
_atom_site_aniso_U_33
_atom_site_aniso_U_23
_atom_site_aniso_U_13
_atom_site_aniso_U_12
Ir1 0.02625(9) 0.02916(10) 0.03359(10) 0.00651(8) 0.00891(7) 0.00231(7)
P1 0.0306(6) 0.0348(6) 0.0333(6) 0.0051(5) 0.0101(5) 0.0042(5)
C1 0.029(2) 0.042(3) 0.043(3) 0.000(2) 0.011(2) 0.000(2)
Ir2 0.02675(10) 0.03684(11) 0.02799(10) 0.00728(8) 0.00889(7) 0.00070(7)
P2 0.0325(6) 0.0341(7) 0.0455(7) 0.0029(6) 0.0141(5) 0.0066(5)
C2 0.034(3) 0.060(4) 0.066(4) -0.017(3) 0.018(3) -0.008(3)
P3 0.0361(6) 0.0404(7) 0.0357(7) 0.0005(5) 0.0153(5) -0.0007(5)
C3 0.152(8) 0.199(10) 0.088(6) -0.067(7) -0.053(6) 0.111(8)
P4 0.0336(6) 0.0456(7) 0.0320(6) 0.0090(5) 0.0139(5) 0.0066(5)
C4 0.053(4) 0.155(7) 0.035(3) 0.004(4) 0.003(3) 0.032(4)
C5 0.066(4) 0.097(5) 0.053(4) 0.032(4) 0.009(3) 0.015(4)
C6 0.034(3) 0.059(3) 0.037(3) 0.006(2) 0.011(2) 0.003(2)
C7 0.041(3) 0.049(3) 0.049(3) 0.007(3) 0.012(2) 0.013(2)
C8 0.043(3) 0.100(6) 0.119(6) -0.071(5) 0.028(4) -0.020(4)
C11 0.032(2) 0.038(3) 0.036(3) 0.007(2) 0.012(2) 0.003(2)
C12 0.029(2) 0.046(3) 0.045(3) 0.009(2) 0.006(2) -0.005(2)
C13 0.037(3) 0.068(4) 0.050(3) 0.006(3) 0.005(2) -0.002(3)
C14 0.045(3) 0.064(4) 0.064(4) -0.007(3) 0.019(3) -0.019(3)
C15 0.063(4) 0.034(3) 0.073(4) 0.010(3) 0.030(3) -0.007(3)
C16 0.051(3) 0.041(3) 0.049(3) 0.011(2) 0.016(2) 0.008(2)
C21 0.043(3) 0.050(3) 0.039(3) 0.014(2) 0.013(2) -0.001(2)
C22 0.031(2) 0.041(3) 0.063(3) 0.015(3) 0.017(2) 0.003(2)
C23 0.065(4) 0.077(4) 0.062(4) 0.018(3) 0.035(3) -0.006(3)
C24 0.075(4) 0.080(5) 0.062(4) 0.040(4) 0.015(3) 0.009(4)
C25 0.040(3) 0.049(3) 0.045(3) -0.007(2) 0.014(2) 0.003(2)
C26 0.056(4) 0.105(6) 0.071(4) -0.034(4) 0.028(3) -0.002(4)
C27 0.127(6) 0.038(4) 0.086(5) -0.013(3) 0.031(5) -0.002(4)
C28 0.053(4) 0.087(5) 0.062(4) -0.014(4) -0.008(3) 0.003(3)
C31 0.071(4) 0.041(3) 0.107(5) 0.029(3) 0.044(4) 0.034(3)
C32 0.084(5) 0.061(5) 0.143(8) -0.015(5) 0.018(5) 0.032(4)
C33 0.192(10) 0.172(10) 0.372(18) 0.229(12) 0.198(12) 0.135(9)
C34 0.087(5) 0.099(6) 0.094(6) 0.034(5) 0.012(4) 0.056(5)
C35 0.054(3) 0.076(4) 0.047(3) 0.017(3) 0.027(3) 0.019(3)
C36 0.057(4) 0.177(9) 0.147(8) 0.109(7) 0.057(5) 0.031(5)
C37 0.153(8) 0.118(7) 0.051(4) 0.012(4) 0.043(5) 0.059(6)
C38 0.065(4) 0.078(4) 0.059(4) 0.030(3) 0.021(3) 0.007(3)
C41 0.028(2) 0.045(3) 0.030(2) 0.004(2) 0.0075(19) 0.003(2)
C42 0.032(2) 0.050(3) 0.034(3) 0.000(2) 0.005(2) -0.002(2)
C43 0.050(3) 0.045(3) 0.062(4) -0.004(3) 0.019(3) -0.001(3)
C44 0.055(3) 0.045(3) 0.086(5) 0.005(3) 0.033(3) -0.006(3)
C45 0.056(3) 0.054(4) 0.067(4) 0.013(3) 0.029(3) -0.006(3)
C46 0.026(2) 0.045(3) 0.042(3) 0.004(2) 0.011(2) -0.001(2)
C47 0.048(3) 0.052(3) 0.045(3) 0.002(3) 0.024(2) -0.005(2)
C48 0.043(3) 0.057(3) 0.033(3) 0.000(2) 0.011(2) 0.007(2)
C51 0.035(2) 0.042(3) 0.033(2) 0.004(2) 0.008(2) -0.003(2)
C52 0.064(4) 0.059(4) 0.043(3) 0.017(3) 0.007(3) 0.000(3)
C53 0.063(4) 0.087(5) 0.045(3) 0.022(3) -0.004(3) 0.017(4)
C54 0.046(3) 0.112(6) 0.045(4) 0.006(4) -0.011(3) 0.013(4)
C55 0.047(3) 0.081(5) 0.063(4) -0.004(4) 0.017(3) -0.006(3)
C56 0.043(3) 0.055(3) 0.050(3) 0.011(3) 0.011(3) 0.003(3)
C61 0.044(3) 0.041(3) 0.051(3) 0.007(2) 0.018(2) 0.006(2)
C62 0.033(2) 0.050(3) 0.039(3) 0.015(2) 0.010(2) 0.006(2)
C63 0.083(4) 0.046(3) 0.073(4) 0.016(3) 0.035(3) 0.009(3)
C64 0.051(3) 0.060(4) 0.080(4) 0.007(3) 0.015(3) 0.024(3)
C65 0.047(3) 0.065(4) 0.047(3) -0.018(3) 0.018(3) -0.009(3)
C66 0.068(4) 0.119(7) 0.086(5) -0.048(5) 0.033(4) 0.004(4)
C67 0.169(9) 0.111(7) 0.035(4) 0.000(4) 0.016(5) -0.010(6)
C68 0.066(4) 0.077(5) 0.085(5) -0.032(4) 0.029(4) -0.028(4)
C71 0.056(3) 0.057(4) 0.055(3) 0.014(3) 0.021(3) 0.026(3)
C72 0.41(2) 0.154(10) 0.064(6) -0.018(6) 0.002(9) 0.195(13)
C73 0.047(4) 0.154(9) 0.288(14) 0.138(9) 0.055(6) 0.047(5)
C74 0.083(5) 0.099(6) 0.205(10) 0.107(7) 0.070(6) 0.047(5)
C75 0.054(3) 0.065(4) 0.045(3) 0.022(3) 0.021(3) 0.006(3)
C76 0.060(4) 0.105(6) 0.081(5) 0.038(4) 0.028(4) -0.007(4)
C77 0.087(5) 0.084(5) 0.084(5) 0.052(4) 0.046(4) 0.015(4)
C78 0.099(5) 0.109(6) 0.048(4) 0.018(4) 0.040(4) 0.002(4)

_geom_special_details            
; 
 All esds (except the esd in the dihedral angle between two l.s. planes) 
 are estimated using the full covariance matrix.  The cell esds are taken 
 into account individually in the estimation of esds in distances, angles 
 and torsion angles; correlations between esds in cell parameters are only 
 used when they are defined by crystal symmetry.  An approximate (isotropic) 
 treatment of cell esds is used for estimating esds involving l.s. planes. 
;

loop_
_geom_bond_atom_site_label_1
_geom_bond_atom_site_label_2
_geom_bond_distance
_geom_bond_site_symmetry_2
_geom_bond_publ_flag
Ir1 C11 2.086(5) . ?
Ir1 C22 2.170(5) . ?
Ir1 C1 2.195(5) . ?
Ir1 P2 2.2832(13) . ?
Ir1 P1 2.2867(12) . ?
P1 C7 1.828(5) . ?
P1 C25 1.861(5) . ?
P1 C21 1.862(5) . ?
C1 C22 1.419(7) . ?
C1 C6 1.549(7) . ?
C1 C2 1.576(7) . ?
Ir2 C51 2.092(5) . ?
Ir2 C62 2.156(4) . ?
Ir2 C41 2.200(4) . ?
Ir2 P4 2.2904(13) . ?
Ir2 P3 2.2909(13) . ?
P2 C8 1.863(6) . ?
P2 C35 1.915(6) . ?
P2 C31 1.923(5) . ?
C2 C8 1.452(7) . ?
C2 C3 1.571(11) . ?
C2 H2 0.9800 . ?
P3 C47 1.836(5) . ?
P3 C61 1.864(5) . ?
P3 C65 1.868(5) . ?
C3 C4 1.387(9) . ?
C3 H3A 0.9700 . ?
C3 H3B 0.9700 . ?
P4 C48 1.868(5) . ?
P4 C71 1.910(5) . ?
P4 C75 1.917(5) . ?
C4 C5 1.532(9) . ?
C4 H4A 0.9700 . ?
C4 H4B 0.9700 . ?
C5 C6 1.526(7) . ?
C5 H5A 0.9700 . ?
C5 H5B 0.9700 . ?
C6 C7 1.540(7) . ?
C6 H6 0.9800 . ?
C7 H7A 0.9700 . ?
C7 H7B 0.9700 . ?
C8 H8A 0.9700 . ?
C8 H8B 0.9700 . ?
C11 C12 1.411(6) . ?
C11 C16 1.414(7) . ?
C12 C13 1.359(7) . ?
C12 H12 0.9300 . ?
C13 C14 1.399(8) . ?
C13 H13 0.9300 . ?
C14 C15 1.361(8) . ?
C14 H14 0.9300 . ?
C15 C16 1.388(7) . ?
C15 H15 0.9300 . ?
C16 H16 0.9300 . ?
C21 C24 1.530(7) . ?
C21 C22 1.530(7) . ?
C21 C23 1.541(7) . ?
C22 H22 0.9300 . ?
C23 H23A 0.9600 . ?
C23 H23B 0.9600 . ?
C23 H23C 0.9600 . ?
C24 H24A 0.9600 . ?
C24 H24B 0.9600 . ?
C24 H24C 0.9600 . ?
C25 C28 1.528(7) . ?
C25 C26 1.535(8) . ?
C25 C27 1.539(9) . ?
C26 H26A 0.9600 . ?
C26 H26B 0.9600 . ?
C26 H26C 0.9600 . ?
C27 H27A 0.9600 . ?
C27 H27B 0.9600 . ?
C27 H27C 0.9600 . ?
C28 H28A 0.9600 . ?
C28 H28B 0.9600 . ?
C28 H28C 0.9600 . ?
C31 C33 1.517(10) . ?
C31 C34 1.555(9) . ?
C31 C32 1.559(9) . ?
C32 H32A 0.9600 . ?
C32 H32B 0.9600 . ?
C32 H32C 0.9600 . ?
C33 H33A 0.9600 . ?
C33 H33B 0.9600 . ?
C33 H33C 0.9600 . ?
C34 H34A 0.9600 . ?
C34 H34B 0.9600 . ?
C34 H34C 0.9600 . ?
C35 C36 1.528(8) . ?
C35 C38 1.547(8) . ?
C35 C37 1.574(8) . ?
C36 H36A 0.9600 . ?
C36 H36B 0.9600 . ?
C36 H36C 0.9600 . ?
C37 H37A 0.9600 . ?
C37 H37B 0.9600 . ?
C37 H37C 0.9600 . ?
C38 H38A 0.9600 . ?
C38 H38B 0.9600 . ?
C38 H38C 0.9600 . ?
C41 C62 1.424(6) . ?
C41 C42 1.550(6) . ?
C41 C46 1.561(6) . ?
C42 C43 1.537(7) . ?
C42 C48 1.552(7) . ?
C42 H42 0.9800 . ?
C43 C44 1.504(7) . ?
C43 H43A 0.9700 . ?
C43 H43B 0.9700 . ?
C44 C45 1.549(8) . ?
C44 H44A 0.9700 . ?
C44 H44B 0.9700 . ?
C45 C46 1.521(7) . ?
C45 H45A 0.9700 . ?
C45 H45B 0.9700 . ?
C46 C47 1.550(6) . ?
C46 H46 0.9800 . ?
C47 H47A 0.9700 . ?
C47 H47B 0.9700 . ?
C48 H48A 0.9700 . ?
C48 H48B 0.9700 . ?
C51 C56 1.396(7) . ?
C51 C52 1.402(7) . ?
C52 C53 1.388(8) . ?
C52 H52 0.9300 . ?
C53 C54 1.355(9) . ?
C53 H53 0.9300 . ?
C54 C55 1.373(9) . ?
C54 H54 0.9300 . ?
C55 C56 1.403(8) . ?
C55 H55 0.9300 . ?
C56 H56 0.9300 . ?
C61 C63 1.540(7) . ?
C61 C64 1.543(7) . ?
C61 C62 1.548(7) . ?
C62 H62 0.9300 . ?
C63 H63A 0.9600 . ?
C63 H63B 0.9600 . ?
C63 H63C 0.9600 . ?
C64 H64A 0.9600 . ?
C64 H64B 0.9600 . ?
C64 H64C 0.9600 . ?
C65 C66 1.504(8) . ?
C65 C68 1.519(8) . ?
C65 C67 1.527(10) . ?
C66 H66A 0.9600 . ?
C66 H66B 0.9600 . ?
C66 H66C 0.9600 . ?
C67 H67A 0.9600 . ?
C67 H67B 0.9600 . ?
C67 H67C 0.9600 . ?
C68 H68A 0.9600 . ?
C68 H68B 0.9600 . ?
C68 H68C 0.9600 . ?
C71 C73 1.482(9) . ?
C71 C74 1.489(9) . ?
C71 C72 1.505(9) . ?
C72 H72A 0.9600 . ?
C72 H72B 0.9600 . ?
C72 H72C 0.9600 . ?
C73 H73A 0.9600 . ?
C73 H73B 0.9600 . ?
C73 H73C 0.9600 . ?
C74 H74A 0.9600 . ?
C74 H74B 0.9600 . ?
C74 H74C 0.9600 . ?
C75 C77 1.523(8) . ?
C75 C78 1.525(8) . ?
C75 C76 1.559(8) . ?
C76 H76A 0.9600 . ?
C76 H76B 0.9600 . ?
C76 H76C 0.9600 . ?
C77 H77A 0.9600 . ?
C77 H77B 0.9600 . ?
C77 H77C 0.9600 . ?
C78 H78A 0.9600 . ?
C78 H78B 0.9600 . ?
C78 H78C 0.9600 . ?

loop_
_geom_angle_atom_site_label_1
_geom_angle_atom_site_label_2
_geom_angle_atom_site_label_3
_geom_angle
_geom_angle_site_symmetry_1
_geom_angle_site_symmetry_3
_geom_angle_publ_flag
C11 Ir1 C22 152.66(19) . . ?
C11 Ir1 C1 165.03(19) . . ?
C22 Ir1 C1 37.94(18) . . ?
C11 Ir1 P2 99.22(13) . . ?
C22 Ir1 P2 96.96(14) . . ?
C1 Ir1 P2 85.80(13) . . ?
C11 Ir1 P1 99.51(13) . . ?
C22 Ir1 P1 66.64(14) . . ?
C1 Ir1 P1 75.54(13) . . ?
P2 Ir1 P1 161.16(4) . . ?
C7 P1 C25 108.2(2) . . ?
C7 P1 C21 99.9(2) . . ?
C25 P1 C21 116.7(2) . . ?
C7 P1 Ir1 103.02(17) . . ?
C25 P1 Ir1 134.62(17) . . ?
C21 P1 Ir1 88.63(16) . . ?
C22 C1 C6 120.1(4) . . ?
C22 C1 C2 116.9(5) . . ?
C6 C1 C2 113.5(4) . . ?
C22 C1 Ir1 70.1(3) . . ?
C6 C1 Ir1 113.7(3) . . ?
C2 C1 Ir1 115.6(3) . . ?
C51 Ir2 C62 154.03(19) . . ?
C51 Ir2 C41 164.02(19) . . ?
C62 Ir2 C41 38.14(17) . . ?
C51 Ir2 P4 99.45(13) . . ?
C62 Ir2 P4 93.68(13) . . ?
C41 Ir2 P4 86.37(12) . . ?
C51 Ir2 P3 100.13(13) . . ?
C62 Ir2 P3 66.79(13) . . ?
C41 Ir2 P3 75.73(12) . . ?
P4 Ir2 P3 160.05(5) . . ?
C8 P2 C35 106.4(3) . . ?
C8 P2 C31 101.7(3) . . ?
C35 P2 C31 109.1(3) . . ?
C8 P2 Ir1 102.63(19) . . ?
C35 P2 Ir1 117.47(19) . . ?
C31 P2 Ir1 117.5(2) . . ?
C8 C2 C3 102.4(6) . . ?
C8 C2 C1 115.5(4) . . ?
C3 C2 C1 113.6(5) . . ?
C8 C2 H2 108.3 . . ?
C3 C2 H2 108.3 . . ?
C1 C2 H2 108.3 . . ?
C47 P3 C61 99.2(2) . . ?
C47 P3 C65 107.3(2) . . ?
C61 P3 C65 117.3(3) . . ?
C47 P3 Ir2 104.86(16) . . ?
C61 P3 Ir2 88.37(16) . . ?
C65 P3 Ir2 134.07(18) . . ?
C4 C3 C2 119.3(8) . . ?
C4 C3 H3A 107.5 . . ?
C2 C3 H3A 107.5 . . ?
C4 C3 H3B 107.5 . . ?
C2 C3 H3B 107.5 . . ?
H3A C3 H3B 107.0 . . ?
C48 P4 C71 107.0(3) . . ?
C48 P4 C75 101.1(2) . . ?
C71 P4 C75 107.6(3) . . ?
C48 P4 Ir2 102.19(15) . . ?
C71 P4 Ir2 119.47(18) . . ?
C75 P4 Ir2 117.15(18) . . ?
C3 C4 C5 108.0(6) . . ?
C3 C4 H4A 110.1 . . ?
C5 C4 H4A 110.1 . . ?
C3 C4 H4B 110.1 . . ?
C5 C4 H4B 110.1 . . ?
H4A C4 H4B 108.4 . . ?
C6 C5 C4 113.1(6) . . ?
C6 C5 H5A 109.0 . . ?
C4 C5 H5A 109.0 . . ?
C6 C5 H5B 109.0 . . ?
C4 C5 H5B 109.0 . . ?
H5A C5 H5B 107.8 . . ?
C5 C6 C7 111.5(5) . . ?
C5 C6 C1 112.0(4) . . ?
C7 C6 C1 113.0(4) . . ?
C5 C6 H6 106.6 . . ?
C7 C6 H6 106.6 . . ?
C1 C6 H6 106.6 . . ?
C6 C7 P1 108.4(3) . . ?
C6 C7 H7A 110.0 . . ?
P1 C7 H7A 110.0 . . ?
C6 C7 H7B 110.0 . . ?
P1 C7 H7B 110.0 . . ?
H7A C7 H7B 108.4 . . ?
C2 C8 P2 117.7(4) . . ?
C2 C8 H8A 107.9 . . ?
P2 C8 H8A 107.9 . . ?
C2 C8 H8B 107.9 . . ?
P2 C8 H8B 107.9 . . ?
H8A C8 H8B 107.2 . . ?
C12 C11 C16 114.2(4) . . ?
C12 C11 Ir1 121.4(4) . . ?
C16 C11 Ir1 124.0(4) . . ?
C13 C12 C11 123.0(5) . . ?
C13 C12 H12 118.5 . . ?
C11 C12 H12 118.5 . . ?
C12 C13 C14 120.7(5) . . ?
C12 C13 H13 119.7 . . ?
C14 C13 H13 119.7 . . ?
C15 C14 C13 118.9(5) . . ?
C15 C14 H14 120.6 . . ?
C13 C14 H14 120.6 . . ?
C14 C15 C16 120.3(5) . . ?
C14 C15 H15 119.9 . . ?
C16 C15 H15 119.9 . . ?
C15 C16 C11 122.9(5) . . ?
C15 C16 H16 118.6 . . ?
C11 C16 H16 118.6 . . ?
C24 C21 C22 107.1(5) . . ?
C24 C21 C23 109.9(5) . . ?
C22 C21 C23 114.8(4) . . ?
C24 C21 P1 112.7(4) . . ?
C22 C21 P1 92.0(3) . . ?
C23 C21 P1 118.9(4) . . ?
C1 C22 C21 122.7(4) . . ?
C1 C22 Ir1 72.0(3) . . ?
C21 C22 Ir1 102.5(3) . . ?
C1 C22 H22 118.6 . . ?
C21 C22 H22 118.6 . . ?
Ir1 C22 H22 95.5 . . ?
C21 C23 H23A 109.5 . . ?
C21 C23 H23B 109.5 . . ?
H23A C23 H23B 109.5 . . ?
C21 C23 H23C 109.5 . . ?
H23A C23 H23C 109.5 . . ?
H23B C23 H23C 109.5 . . ?
C21 C24 H24A 109.5 . . ?
C21 C24 H24B 109.5 . . ?
H24A C24 H24B 109.5 . . ?
C21 C24 H24C 109.5 . . ?
H24A C24 H24C 109.5 . . ?
H24B C24 H24C 109.5 . . ?
C28 C25 C26 109.6(5) . . ?
C28 C25 C27 108.8(5) . . ?
C26 C25 C27 111.6(5) . . ?
C28 C25 P1 109.4(4) . . ?
C26 C25 P1 111.5(4) . . ?
C27 C25 P1 105.9(4) . . ?
C25 C26 H26A 109.5 . . ?
C25 C26 H26B 109.5 . . ?
H26A C26 H26B 109.5 . . ?
C25 C26 H26C 109.5 . . ?
H26A C26 H26C 109.5 . . ?
H26B C26 H26C 109.5 . . ?
C25 C27 H27A 109.5 . . ?
C25 C27 H27B 109.5 . . ?
H27A C27 H27B 109.5 . . ?
C25 C27 H27C 109.5 . . ?
H27A C27 H27C 109.5 . . ?
H27B C27 H27C 109.5 . . ?
C25 C28 H28A 109.5 . . ?
C25 C28 H28B 109.5 . . ?
H28A C28 H28B 109.5 . . ?
C25 C28 H28C 109.5 . . ?
H28A C28 H28C 109.5 . . ?
H28B C28 H28C 109.5 . . ?
C33 C31 C34 107.4(8) . . ?
C33 C31 C32 109.4(7) . . ?
C34 C31 C32 109.0(5) . . ?
C33 C31 P2 106.3(4) . . ?
C34 C31 P2 110.4(4) . . ?
C32 C31 P2 114.1(5) . . ?
C31 C32 H32A 109.5 . . ?
C31 C32 H32B 109.5 . . ?
H32A C32 H32B 109.5 . . ?
C31 C32 H32C 109.5 . . ?
H32A C32 H32C 109.5 . . ?
H32B C32 H32C 109.5 . . ?
C31 C33 H33A 109.5 . . ?
C31 C33 H33B 109.5 . . ?
H33A C33 H33B 109.5 . . ?
C31 C33 H33C 109.5 . . ?
H33A C33 H33C 109.5 . . ?
H33B C33 H33C 109.5 . . ?
C31 C34 H34A 109.5 . . ?
C31 C34 H34B 109.5 . . ?
H34A C34 H34B 109.5 . . ?
C31 C34 H34C 109.5 . . ?
H34A C34 H34C 109.5 . . ?
H34B C34 H34C 109.5 . . ?
C36 C35 C38 106.5(6) . . ?
C36 C35 C37 110.7(6) . . ?
C38 C35 C37 109.1(5) . . ?
C36 C35 P2 110.1(4) . . ?
C38 C35 P2 106.5(3) . . ?
C37 C35 P2 113.5(5) . . ?
C35 C36 H36A 109.5 . . ?
C35 C36 H36B 109.5 . . ?
H36A C36 H36B 109.5 . . ?
C35 C36 H36C 109.5 . . ?
H36A C36 H36C 109.5 . . ?
H36B C36 H36C 109.5 . . ?
C35 C37 H37A 109.5 . . ?
C35 C37 H37B 109.5 . . ?
H37A C37 H37B 109.5 . . ?
C35 C37 H37C 109.5 . . ?
H37A C37 H37C 109.5 . . ?
H37B C37 H37C 109.5 . . ?
C35 C38 H38A 109.5 . . ?
C35 C38 H38B 109.5 . . ?
H38A C38 H38B 109.5 . . ?
C35 C38 H38C 109.5 . . ?
H38A C38 H38C 109.5 . . ?
H38B C38 H38C 109.5 . . ?
C62 C41 C42 117.8(4) . . ?
C62 C41 C46 118.2(4) . . ?
C42 C41 C46 114.4(4) . . ?
C62 C41 Ir2 69.3(3) . . ?
C42 C41 Ir2 114.9(3) . . ?
C46 C41 Ir2 114.8(3) . . ?
C43 C42 C41 114.6(4) . . ?
C43 C42 C48 110.7(4) . . ?
C41 C42 C48 112.8(4) . . ?
C43 C42 H42 106.0 . . ?
C41 C42 H42 106.0 . . ?
C48 C42 H42 106.0 . . ?
C44 C43 C42 112.7(4) . . ?
C44 C43 H43A 109.1 . . ?
C42 C43 H43A 109.1 . . ?
C44 C43 H43B 109.1 . . ?
C42 C43 H43B 109.1 . . ?
H43A C43 H43B 107.8 . . ?
C43 C44 C45 108.8(4) . . ?
C43 C44 H44A 109.9 . . ?
C45 C44 H44A 109.9 . . ?
C43 C44 H44B 109.9 . . ?
C45 C44 H44B 109.9 . . ?
H44A C44 H44B 108.3 . . ?
C46 C45 C44 111.3(5) . . ?
C46 C45 H45A 109.4 . . ?
C44 C45 H45A 109.4 . . ?
C46 C45 H45B 109.4 . . ?
C44 C45 H45B 109.4 . . ?
H45A C45 H45B 108.0 . . ?
C45 C46 C47 109.5(4) . . ?
C45 C46 C41 112.9(4) . . ?
C47 C46 C41 113.7(4) . . ?
C45 C46 H46 106.8 . . ?
C47 C46 H46 106.8 . . ?
C41 C46 H46 106.8 . . ?
C46 C47 P3 107.7(3) . . ?
C46 C47 H47A 110.2 . . ?
P3 C47 H47A 110.2 . . ?
C46 C47 H47B 110.2 . . ?
P3 C47 H47B 110.2 . . ?
H47A C47 H47B 108.5 . . ?
C42 C48 P4 113.7(3) . . ?
C42 C48 H48A 108.8 . . ?
P4 C48 H48A 108.8 . . ?
C42 C48 H48B 108.8 . . ?
P4 C48 H48B 108.8 . . ?
H48A C48 H48B 107.7 . . ?
C56 C51 C52 113.6(5) . . ?
C56 C51 Ir2 122.3(4) . . ?
C52 C51 Ir2 123.8(4) . . ?
C53 C52 C51 123.3(6) . . ?
C53 C52 H52 118.3 . . ?
C51 C52 H52 118.3 . . ?
C54 C53 C52 120.7(6) . . ?
C54 C53 H53 119.6 . . ?
C52 C53 H53 119.6 . . ?
C53 C54 C55 119.2(6) . . ?
C53 C54 H54 120.4 . . ?
C55 C54 H54 120.4 . . ?
C54 C55 C56 119.6(6) . . ?
C54 C55 H55 120.2 . . ?
C56 C55 H55 120.2 . . ?
C51 C56 C55 123.5(6) . . ?
C51 C56 H56 118.3 . . ?
C55 C56 H56 118.3 . . ?
C63 C61 C64 108.4(5) . . ?
C63 C61 C62 108.6(4) . . ?
C64 C61 C62 114.2(4) . . ?
C63 C61 P3 112.0(4) . . ?
C64 C61 P3 121.0(4) . . ?
C62 C61 P3 91.3(3) . . ?
C41 C62 C61 123.6(4) . . ?
C41 C62 Ir2 72.6(3) . . ?
C61 C62 Ir2 102.4(3) . . ?
C41 C62 H62 118.2 . . ?
C61 C62 H62 118.2 . . ?
Ir2 C62 H62 95.1 . . ?
C61 C63 H63A 109.5 . . ?
C61 C63 H63B 109.5 . . ?
H63A C63 H63B 109.5 . . ?
C61 C63 H63C 109.5 . . ?
H63A C63 H63C 109.5 . . ?
H63B C63 H63C 109.5 . . ?
C61 C64 H64A 109.5 . . ?
C61 C64 H64B 109.5 . . ?
H64A C64 H64B 109.5 . . ?
C61 C64 H64C 109.5 . . ?
H64A C64 H64C 109.5 . . ?
H64B C64 H64C 109.5 . . ?
C66 C65 C68 111.0(6) . . ?
C66 C65 C67 110.5(6) . . ?
C68 C65 C67 109.5(6) . . ?
C66 C65 P3 111.3(4) . . ?
C68 C65 P3 108.3(4) . . ?
C67 C65 P3 106.2(4) . . ?
C65 C66 H66A 109.5 . . ?
C65 C66 H66B 109.5 . . ?
H66A C66 H66B 109.5 . . ?
C65 C66 H66C 109.5 . . ?
H66A C66 H66C 109.5 . . ?
H66B C66 H66C 109.5 . . ?
C65 C67 H67A 109.5 . . ?
C65 C67 H67B 109.5 . . ?
H67A C67 H67B 109.5 . . ?
C65 C67 H67C 109.5 . . ?
H67A C67 H67C 109.5 . . ?
H67B C67 H67C 109.5 . . ?
C65 C68 H68A 109.5 . . ?
C65 C68 H68B 109.5 . . ?
H68A C68 H68B 109.5 . . ?
C65 C68 H68C 109.5 . . ?
H68A C68 H68C 109.5 . . ?
H68B C68 H68C 109.5 . . ?
C73 C71 C74 105.5(6) . . ?
C73 C71 C72 110.9(8) . . ?
C74 C71 C72 103.7(8) . . ?
C73 C71 P4 113.2(5) . . ?
C74 C71 P4 107.6(4) . . ?
C72 C71 P4 115.0(5) . . ?
C71 C72 H72A 109.5 . . ?
C71 C72 H72B 109.5 . . ?
H72A C72 H72B 109.5 . . ?
C71 C72 H72C 109.5 . . ?
H72A C72 H72C 109.5 . . ?
H72B C72 H72C 109.5 . . ?
C71 C73 H73A 109.5 . . ?
C71 C73 H73B 109.5 . . ?
H73A C73 H73B 109.5 . . ?
C71 C73 H73C 109.5 . . ?
H73A C73 H73C 109.5 . . ?
H73B C73 H73C 109.5 . . ?
C71 C74 H74A 109.5 . . ?
C71 C74 H74B 109.5 . . ?
H74A C74 H74B 109.5 . . ?
C71 C74 H74C 109.5 . . ?
H74A C74 H74C 109.5 . . ?
H74B C74 H74C 109.5 . . ?
C77 C75 C78 106.8(5) . . ?
C77 C75 C76 106.3(5) . . ?
C78 C75 C76 109.6(5) . . ?
C77 C75 P4 106.9(4) . . ?
C78 C75 P4 114.3(4) . . ?
C76 C75 P4 112.4(4) . . ?
C75 C76 H76A 109.5 . . ?
C75 C76 H76B 109.5 . . ?
H76A C76 H76B 109.5 . . ?
C75 C76 H76C 109.5 . . ?
H76A C76 H76C 109.5 . . ?
H76B C76 H76C 109.5 . . ?
C75 C77 H77A 109.5 . . ?
C75 C77 H77B 109.5 . . ?
H77A C77 H77B 109.5 . . ?
C75 C77 H77C 109.5 . . ?
H77A C77 H77C 109.5 . . ?
H77B C77 H77C 109.5 . . ?
C75 C78 H78A 109.5 . . ?
C75 C78 H78B 109.5 . . ?
H78A C78 H78B 109.5 . . ?
C75 C78 H78C 109.5 . . ?
H78A C78 H78C 109.5 . . ?
H78B C78 H78C 109.5 . . ?

_diffrn_measured_fraction_theta_max 0.925
_diffrn_reflns_theta_full        25.00
_diffrn_measured_fraction_theta_full 0.999
_refine_diff_density_max         1.629
_refine_diff_density_min         -1.143
_refine_diff_density_rms         0.181
_exptl_crystal_recrystallization_method 
'Re-crystallisation from solvent: Hexane'
_chemical_properties_physical    Air-sensitive
####################################################################### 
# 
# This file contains crystal structure data downloaded from the 
# Cambridge Structural Database (CSD) hosted by the Cambridge 
# Crystallographic Data Centre (CCDC).
# 
# Full information about CCDC data access policies and citation 
# guidelines are available at http://www.ccdc.cam.ac.uk/access/V1 
# 
# Audit and citation data items may have been added by the CCDC. 
# Please retain this information to preserve the provenance of 
# this file and to allow appropriate attribution of the data. 
# 
#######################################################################

data_compound3
_database_code_depnum_ccdc_archive 'CCDC 1024128'
_audit_update_record             
;
2014-09-12 deposited with the CCDC.
2015-01-21 downloaded from the CCDC.
;

_audit_creation_method           SHELXL-97
_chemical_name_systematic        
;
 ?
;
_chemical_name_common            ?
_chemical_melting_point          ?
_chemical_formula_moiety         'C31 H55 Ir O P2'
_chemical_formula_sum            'C31 H55 Ir O P2'
_chemical_formula_weight         697.89

loop_
_atom_type_symbol
_atom_type_description
_atom_type_scat_dispersion_real
_atom_type_scat_dispersion_imag
_atom_type_scat_source
C C 0.0033 0.0016 'International Tables Vol C Tables 4.2.6.8 and 6.1.1.4'
H H 0.0000 0.0000 'International Tables Vol C Tables 4.2.6.8 and 6.1.1.4'
O O 0.0106 0.0060 'International Tables Vol C Tables 4.2.6.8 and 6.1.1.4'
P P 0.1023 0.0942 'International Tables Vol C Tables 4.2.6.8 and 6.1.1.4'
Ir Ir -1.4442 7.9887 'International Tables Vol C Tables 4.2.6.8 and 6.1.1.4'

_space_group_crystal_system      monoclinic
_space_group_IT_number           14
_space_group_name_H-M_alt        'P 21/c'
_space_group_name_Hall           '-P 2ybc'

_shelx_space_group_comment       
;
The symmetry employed for this shelxl refinement is uniquely defined
by the following loop, which should always be used as a source of
symmetry information in preference to the above space-group names.
They are only intended as comments.
;

loop_
_space_group_symop_operation_xyz
'x, y, z'
'-x, y+1/2, -z+1/2'
'-x, -y, -z'
'x, -y-1/2, z-1/2'

_cell_length_a                   17.0030(5)
_cell_length_b                   20.0591(5)
_cell_length_c                   9.4403(3)
_cell_angle_alpha                90.0
_cell_angle_beta                 102.986(3)
_cell_angle_gamma                90.0
_cell_volume                     3137.42(16)
_cell_formula_units_Z            4
_cell_measurement_temperature    293(2)
_cell_measurement_reflns_used    5112
_cell_measurement_theta_min      2.4537
_cell_measurement_theta_max      28.9446

_exptl_crystal_description       'rhombic block'
_exptl_crystal_colour            colourless
_exptl_crystal_density_meas      ?
_exptl_crystal_density_method    ?
_exptl_crystal_density_diffrn    1.478
_exptl_crystal_F_000             1424
_exptl_transmission_factor_min   ?
_exptl_transmission_factor_max   ?
_exptl_crystal_size_max          0.27
_exptl_crystal_size_mid          0.2
_exptl_crystal_size_min          0.05
_exptl_absorpt_coefficient_mu    4.379
_exptl_absorpt_correction_T_min  0.46489
_exptl_absorpt_correction_T_max  1.00000
_exptl_absorpt_correction_type   multi-scan
_exptl_absorpt_process_details   
;
CrysAlisPro, Agilent Technologies,
Version 1.171.35.19 (release 27-10-2011 CrysAlis171 .NET)
(compiled Oct 27 2011,15:02:11)
Empirical absorption correction using spherical harmonics,
 implemented in SCALE3 ABSPACK scaling algorithm.
;

_exptl_special_details           
;
 ?
;

_diffrn_ambient_temperature      293(2)
_diffrn_radiation_wavelength     0.71073
_diffrn_radiation_source         'Enhance (Mo) X-ray Source'
_diffrn_radiation_monochromator  graphite
_diffrn_measurement_device_type  'Xcalibur, Sapphire3'
_diffrn_measurement_method       '\w scans'
_diffrn_detector_area_resol_mean 16.1829
_diffrn_reflns_number            23942
_diffrn_reflns_av_unetI/netI     0.0777
_diffrn_reflns_av_R_equivalents  0.0600
_diffrn_reflns_limit_h_min       -20
_diffrn_reflns_limit_h_max       22
_diffrn_reflns_limit_k_min       -26
_diffrn_reflns_limit_k_max       26
_diffrn_reflns_limit_l_min       -12
_diffrn_reflns_limit_l_max       12
_diffrn_reflns_theta_min         2.459
_diffrn_reflns_theta_max         29.009
_diffrn_reflns_theta_full        25.000
_diffrn_measured_fraction_theta_max 0.887
_diffrn_measured_fraction_theta_full 0.999
_diffrn_reflns_Laue_measured_fraction_max 0.887
_diffrn_reflns_Laue_measured_fraction_full 0.999
_diffrn_reflns_point_group_measured_fraction_max 0.887
_diffrn_reflns_point_group_measured_fraction_full 0.999
_reflns_number_total             7396
_reflns_number_gt                4426
_reflns_threshold_expression     'I > 2\s(I)'
_reflns_Friedel_coverage         0.000
_reflns_Friedel_fraction_max     .
_reflns_Friedel_fraction_full    .

_reflns_special_details          
;
 Reflections were merged by SHELXL according to the crystal
 class for the calculation of statistics and refinement.
 
 _reflns_Friedel_fraction is defined as the number of unique
 Friedel pairs measured divided by the number that would be
 possible theoretically, ignoring centric projections and
 systematic absences.
;

_computing_data_collection       
;
CrysAlisPro, Agilent Technologies,
Version 1.171.35.19 (release 27-10-2011 CrysAlis171 .NET)
(compiled Oct 27 2011,15:02:11)
;
_computing_cell_refinement       
;
CrysAlisPro, Agilent Technologies,
Version 1.171.35.19 (release 27-10-2011 CrysAlis171 .NET)
(compiled Oct 27 2011,15:02:11)
;
_computing_data_reduction        
;
CrysAlisPro, Agilent Technologies,
Version 1.171.35.19 (release 27-10-2011 CrysAlis171 .NET)
(compiled Oct 27 2011,15:02:11)
;
_computing_structure_solution    ?
_computing_structure_refinement  'SHELXL-97 (Sheldrick, 2008)'
_computing_molecular_graphics    ?
_computing_publication_material  ?

_refine_special_details          
;
 ?
;
_refine_ls_structure_factor_coef Fsqd
_refine_ls_matrix_type           full
_refine_ls_weighting_scheme      calc
_refine_ls_weighting_details     
'w=1/[\s^2^(Fo^2^)+(0.0380P)^2^+6.1500P] where P=(Fo^2^+2Fc^2^)/3'
_atom_sites_solution_primary     ?
_atom_sites_solution_secondary   ?
_atom_sites_solution_hydrogens   geom
_refine_ls_hydrogen_treatment    constr
_refine_ls_extinction_method     none
_refine_ls_extinction_coef       .
_refine_ls_number_reflns         7396
_refine_ls_number_parameters     316
_refine_ls_number_restraints     0
_refine_ls_R_factor_all          0.1124
_refine_ls_R_factor_gt           0.0572
_refine_ls_wR_factor_ref         0.1144
_refine_ls_wR_factor_gt          0.0981
_refine_ls_goodness_of_fit_ref   1.056
_refine_ls_restrained_S_all      1.056
_refine_ls_shift/su_max          0.001
_refine_ls_shift/su_mean         0.000

loop_
_atom_site_label
_atom_site_type_symbol
_atom_site_fract_x
_atom_site_fract_y
_atom_site_fract_z
_atom_site_U_iso_or_equiv
_atom_site_adp_type
_atom_site_occupancy
_atom_site_site_symmetry_order
_atom_site_calc_flag
_atom_site_refinement_flags_posn
_atom_site_refinement_flags_adp
_atom_site_refinement_flags_occupancy
_atom_site_disorder_assembly
_atom_site_disorder_group
C1 C 0.8322(4) 0.0766(3) 0.2471(8) 0.0311(18) Uani 1 1 d . . . . .
H1 H 0.8765 0.0848 0.3314 0.037 Uiso 1 1 calc R U . . .
C2 C 0.8721(5) 0.0560(4) 0.1248(9) 0.042(2) Uani 1 1 d . . . . .
H2 H 0.8293 0.0526 0.0362 0.051 Uiso 1 1 calc R U . . .
C3 C 0.9323(5) 0.1093(4) 0.0965(11) 0.052(2) Uani 1 1 d . . . . .
H3A H 0.9776 0.1116 0.1796 0.062 Uiso 1 1 calc R U . . .
H3B H 0.9527 0.0964 0.0124 0.062 Uiso 1 1 calc R U . . .
C4 C 0.8924(6) 0.1784(4) 0.0697(11) 0.063(3) Uani 1 1 d . . . . .
H4A H 0.9332 0.2115 0.0645 0.075 Uiso 1 1 calc R U . . .
H4B H 0.8535 0.1782 -0.0229 0.075 Uiso 1 1 calc R U . . .
C5 C 0.8498(5) 0.1976(4) 0.1896(10) 0.050(2) Uani 1 1 d . . . . .
H5A H 0.8214 0.2394 0.1646 0.060 Uiso 1 1 calc R U . . .
H5B H 0.8897 0.2041 0.2797 0.060 Uiso 1 1 calc R U . . .
C6 C 0.7895(5) 0.1437(3) 0.2118(9) 0.0369(19) Uani 1 1 d . . . . .
H6 H 0.7508 0.1383 0.1184 0.044 Uiso 1 1 calc R U . . .
C7 C 0.9100(5) -0.0117(3) 0.1525(11) 0.047(2) Uani 1 1 d . . . . .
H7A H 0.9563 -0.0096 0.2339 0.057 Uiso 1 1 calc R U . . .
H7B H 0.9283 -0.0266 0.0676 0.057 Uiso 1 1 calc R U . . .
C8 C 0.7409(5) 0.1621(4) 0.3229(9) 0.042(2) Uani 1 1 d . . . . .
H8A H 0.7060 0.1997 0.2876 0.050 Uiso 1 1 calc R U . . .
H8B H 0.7772 0.1751 0.4134 0.050 Uiso 1 1 calc R U . . .
C9 C 0.8322(5) -0.0055(5) 0.4992(8) 0.046(2) Uani 1 1 d . . . . .
C11 C 0.6838(5) -0.0804(3) 0.3680(8) 0.0308(18) Uani 1 1 d . . . . .
C12 C 0.6249(5) -0.1150(4) 0.2664(9) 0.0378(19) Uani 1 1 d . . . . .
H12 H 0.6145 -0.1012 0.1699 0.045 Uiso 1 1 calc R U . . .
C13 C 0.5814(5) -0.1684(4) 0.3009(10) 0.047(2) Uani 1 1 d . . . . .
H13 H 0.5432 -0.1891 0.2284 0.057 Uiso 1 1 calc R U . . .
C14 C 0.5944(5) -0.1913(4) 0.4434(10) 0.050(2) Uani 1 1 d . . . . .
H14 H 0.5659 -0.2275 0.4677 0.060 Uiso 1 1 calc R U . . .
C15 C 0.6500(6) -0.1590(4) 0.5454(10) 0.050(2) Uani 1 1 d . . . . .
H15 H 0.6598 -0.1732 0.6416 0.060 Uiso 1 1 calc R U . . .
C16 C 0.6924(5) -0.1055(4) 0.5094(9) 0.043(2) Uani 1 1 d . . . . .
H16 H 0.7293 -0.0845 0.5839 0.052 Uiso 1 1 calc R U . . .
C21 C 0.7801(5) -0.1044(4) 0.0060(9) 0.046(2) Uani 1 1 d . . . . .
C22 C 0.7140(6) -0.0576(5) -0.0708(10) 0.065(3) Uani 1 1 d . . . . .
H22A H 0.7368 -0.0146 -0.0816 0.097 Uiso 1 1 calc R U . . .
H22B H 0.6896 -0.0753 -0.1649 0.097 Uiso 1 1 calc R U . . .
H22C H 0.6738 -0.0533 -0.0143 0.097 Uiso 1 1 calc R U . . .
C23 C 0.7419(6) -0.1723(4) 0.0215(11) 0.067(3) Uani 1 1 d . . . . .
H23A H 0.7828 -0.2027 0.0700 0.100 Uiso 1 1 calc R U . . .
H23B H 0.7016 -0.1675 0.0775 0.100 Uiso 1 1 calc R U . . .
H23C H 0.7174 -0.1894 -0.0731 0.100 Uiso 1 1 calc R U . . .
C24 C 0.8389(6) -0.1115(5) -0.0952(11) 0.075(3) Uani 1 1 d . . . . .
H24A H 0.8822 -0.1408 -0.0515 0.113 Uiso 1 1 calc R U . . .
H24B H 0.8108 -0.1296 -0.1867 0.113 Uiso 1 1 calc R U . . .
H24C H 0.8604 -0.0685 -0.1105 0.113 Uiso 1 1 calc R U . . .
C25 C 0.8992(5) -0.1401(4) 0.2957(9) 0.047(2) Uani 1 1 d . . . . .
C26 C 0.8482(7) -0.1870(5) 0.3658(13) 0.093(4) Uani 1 1 d . . . . .
H26A H 0.8074 -0.2073 0.2915 0.139 Uiso 1 1 calc R U . . .
H26B H 0.8821 -0.2209 0.4196 0.139 Uiso 1 1 calc R U . . .
H26C H 0.8230 -0.1621 0.4304 0.139 Uiso 1 1 calc R U . . .
C27 C 0.9482(6) -0.1803(5) 0.2085(11) 0.078(3) Uani 1 1 d . . . . .
H27A H 0.9124 -0.2004 0.1263 0.117 Uiso 1 1 calc R U . . .
H27B H 0.9852 -0.1513 0.1754 0.117 Uiso 1 1 calc R U . . .
H27C H 0.9777 -0.2146 0.2690 0.117 Uiso 1 1 calc R U . . .
C28 C 0.9609(8) -0.1110(6) 0.4214(13) 0.129(6) Uani 1 1 d . . . . .
H28A H 0.9340 -0.0848 0.4812 0.193 Uiso 1 1 calc R U . . .
H28B H 0.9903 -0.1465 0.4782 0.193 Uiso 1 1 calc R U . . .
H28C H 0.9978 -0.0832 0.3845 0.193 Uiso 1 1 calc R U . . .
C31 C 0.5798(5) 0.1010(4) 0.2174(10) 0.045(2) Uani 1 1 d . . . . .
C32 C 0.5949(5) 0.1120(5) 0.0638(10) 0.063(3) Uani 1 1 d . . . . .
H32A H 0.6270 0.0761 0.0402 0.094 Uiso 1 1 calc R U . . .
H32B H 0.5441 0.1134 -0.0057 0.094 Uiso 1 1 calc R U . . .
H32C H 0.6229 0.1534 0.0614 0.094 Uiso 1 1 calc R U . . .
C33 C 0.5294(5) 0.0370(4) 0.2090(11) 0.058(3) Uani 1 1 d . . . . .
H33A H 0.5610 -0.0004 0.1910 0.088 Uiso 1 1 calc R U . . .
H33B H 0.5134 0.0305 0.2994 0.088 Uiso 1 1 calc R U . . .
H33C H 0.4822 0.0408 0.1315 0.088 Uiso 1 1 calc R U . . .
C34 C 0.5286(6) 0.1601(5) 0.2461(12) 0.076(3) Uani 1 1 d . . . . .
H34A H 0.5597 0.2004 0.2516 0.113 Uiso 1 1 calc R U . . .
H34B H 0.4814 0.1636 0.1685 0.113 Uiso 1 1 calc R U . . .
H34C H 0.5127 0.1533 0.3364 0.113 Uiso 1 1 calc R U . . .
C35 C 0.6621(6) 0.1068(4) 0.5438(10) 0.048(2) Uani 1 1 d . . . . .
C36 C 0.5944(6) 0.0624(5) 0.5766(12) 0.075(3) Uani 1 1 d . . . . .
H36A H 0.5449 0.0715 0.5073 0.112 Uiso 1 1 calc R U . . .
H36B H 0.6086 0.0164 0.5699 0.112 Uiso 1 1 calc R U . . .
H36C H 0.5875 0.0717 0.6728 0.112 Uiso 1 1 calc R U . . .
C37 C 0.6425(7) 0.1811(4) 0.5702(11) 0.073(3) Uani 1 1 d . . . . .
H37A H 0.5943 0.1942 0.5016 0.109 Uiso 1 1 calc R U . . .
H37B H 0.6346 0.1861 0.6672 0.109 Uiso 1 1 calc R U . . .
H37C H 0.6866 0.2088 0.5582 0.109 Uiso 1 1 calc R U . . .
C38 C 0.7394(6) 0.0902(5) 0.6573(10) 0.071(3) Uani 1 1 d . . . . .
H38A H 0.7830 0.1170 0.6401 0.107 Uiso 1 1 calc R U . . .
H38B H 0.7313 0.0992 0.7529 0.107 Uiso 1 1 calc R U . . .
H38C H 0.7523 0.0439 0.6500 0.107 Uiso 1 1 calc R U . . .
O1 O 0.8791(4) -0.0050(4) 0.6072(7) 0.081(2) Uani 1 1 d . . . . .
P1 P 0.83515(12) -0.07030(9) 0.1931(2) 0.0308(5) Uani 1 1 d . . . . .
P2 P 0.67959(13) 0.09024(9) 0.3546(2) 0.0338(5) Uani 1 1 d . . . . .
Ir1 Ir 0.75844(2) -0.00166(2) 0.31492(3) 0.02823(9) Uani 1 1 d . . . . .

loop_
_atom_site_aniso_label
_atom_site_aniso_U_11
_atom_site_aniso_U_22
_atom_site_aniso_U_33
_atom_site_aniso_U_23
_atom_site_aniso_U_13
_atom_site_aniso_U_12
C1 0.030(4) 0.032(4) 0.033(4) 0.003(3) 0.010(4) -0.005(3)
C2 0.045(5) 0.035(4) 0.046(5) 0.004(4) 0.008(4) -0.010(4)
C3 0.052(6) 0.039(5) 0.072(7) 0.007(4) 0.032(5) -0.008(4)
C4 0.072(7) 0.048(5) 0.076(7) 0.011(5) 0.031(6) -0.025(5)
C5 0.048(6) 0.033(4) 0.071(6) 0.010(4) 0.018(5) -0.007(4)
C6 0.032(4) 0.032(4) 0.048(5) 0.002(3) 0.012(4) -0.006(3)
C7 0.042(5) 0.035(5) 0.072(6) 0.002(4) 0.027(4) -0.004(4)
C8 0.047(5) 0.029(4) 0.054(5) -0.004(4) 0.020(4) -0.008(4)
C9 0.035(4) 0.072(6) 0.029(4) 0.004(5) 0.002(3) -0.003(5)
C11 0.032(5) 0.029(4) 0.034(4) -0.001(3) 0.014(4) 0.002(3)
C12 0.038(5) 0.041(4) 0.035(5) 0.001(4) 0.010(4) -0.008(4)
C13 0.048(6) 0.036(4) 0.054(6) -0.004(4) 0.004(5) -0.014(4)
C14 0.054(6) 0.040(5) 0.063(6) 0.002(4) 0.028(5) -0.017(4)
C15 0.063(6) 0.051(5) 0.043(5) 0.008(4) 0.027(5) -0.010(5)
C16 0.056(6) 0.043(4) 0.031(5) -0.005(4) 0.013(4) -0.018(4)
C21 0.041(5) 0.065(6) 0.030(4) -0.008(4) 0.003(4) 0.002(4)
C22 0.064(7) 0.079(7) 0.042(5) 0.001(5) -0.008(5) 0.009(6)
C23 0.060(7) 0.064(6) 0.076(7) -0.026(5) 0.015(6) -0.014(5)
C24 0.060(7) 0.117(9) 0.052(6) 0.003(6) 0.019(6) 0.013(7)
C25 0.050(6) 0.049(5) 0.041(5) 0.016(4) 0.009(4) 0.013(4)
C26 0.091(9) 0.092(8) 0.116(10) 0.065(7) 0.065(8) 0.048(7)
C27 0.075(8) 0.089(8) 0.073(8) 0.023(6) 0.024(6) 0.042(6)
C28 0.138(13) 0.104(10) 0.098(10) -0.007(8) -0.073(10) 0.043(9)
C31 0.035(5) 0.034(4) 0.064(6) -0.002(4) 0.006(4) 0.006(4)
C32 0.047(6) 0.076(7) 0.056(6) 0.014(5) -0.007(5) 0.013(5)
C33 0.041(5) 0.050(5) 0.078(7) 0.005(5) 0.000(5) -0.006(4)
C34 0.056(7) 0.059(6) 0.111(10) 0.013(6) 0.020(7) 0.020(5)
C35 0.058(6) 0.045(5) 0.053(6) -0.017(4) 0.036(5) -0.008(4)
C36 0.095(9) 0.068(6) 0.079(8) -0.016(6) 0.059(7) -0.022(6)
C37 0.089(8) 0.055(6) 0.082(8) -0.027(5) 0.039(7) 0.001(6)
C38 0.091(9) 0.082(7) 0.041(6) -0.011(5) 0.016(6) -0.006(6)
O1 0.065(4) 0.121(6) 0.044(4) -0.004(5) -0.012(3) 0.001(5)
P1 0.0310(11) 0.0304(10) 0.0326(11) 0.0050(8) 0.0103(9) 0.0006(9)
P2 0.0342(12) 0.0271(10) 0.0426(13) -0.0013(9) 0.0140(11) -0.0016(9)
Ir1 0.02708(14) 0.02673(13) 0.03152(15) 0.00276(16) 0.00797(10) -0.00386(16)

_geom_special_details            
;
 All esds (except the esd in the dihedral angle between two l.s. planes)
 are estimated using the full covariance matrix.  The cell esds are taken
 into account individually in the estimation of esds in distances, angles
 and torsion angles; correlations between esds in cell parameters are only
 used when they are defined by crystal symmetry.  An approximate (isotropic)
 treatment of cell esds is used for estimating esds involving l.s. planes.
;

loop_
_geom_bond_atom_site_label_1
_geom_bond_atom_site_label_2
_geom_bond_distance
_geom_bond_site_symmetry_2
_geom_bond_publ_flag
C1 C2 1.522(10) . ?
C1 C6 1.530(10) . ?
C1 Ir1 2.192(7) . ?
C1 H1 0.9800 . ?
C2 C7 1.499(10) . ?
C2 C3 1.545(10) . ?
C2 H2 0.9800 . ?
C3 C4 1.540(11) . ?
C3 H3A 0.9700 . ?
C3 H3B 0.9700 . ?
C4 C5 1.523(12) . ?
C4 H4A 0.9700 . ?
C4 H4B 0.9700 . ?
C5 C6 1.537(10) . ?
C5 H5A 0.9700 . ?
C5 H5B 0.9700 . ?
C6 C8 1.519(10) . ?
C6 H6 0.9800 . ?
C7 P1 1.835(7) . ?
C7 H7A 0.9700 . ?
C7 H7B 0.9700 . ?
C8 P2 1.844(7) . ?
C8 H8A 0.9700 . ?
C8 H8B 0.9700 . ?
C9 O1 1.145(9) . ?
C9 Ir1 1.904(7) . ?
C11 C16 1.403(10) . ?
C11 C12 1.405(10) . ?
C11 Ir1 2.155(7) . ?
C12 C13 1.380(10) . ?
C12 H12 0.9300 . ?
C13 C14 1.392(11) . ?
C13 H13 0.9300 . ?
C14 C15 1.354(12) . ?
C14 H14 0.9300 . ?
C15 C16 1.378(10) . ?
C15 H15 0.9300 . ?
C16 H16 0.9300 . ?
C21 C22 1.518(11) . ?
C21 C23 1.531(12) . ?
C21 C24 1.537(12) . ?
C21 P1 1.929(8) . ?
C22 H22A 0.9600 . ?
C22 H22B 0.9600 . ?
C22 H22C 0.9600 . ?
C23 H23A 0.9600 . ?
C23 H23B 0.9600 . ?
C23 H23C 0.9600 . ?
C24 H24A 0.9600 . ?
C24 H24B 0.9600 . ?
C24 H24C 0.9600 . ?
C25 C28 1.514(13) . ?
C25 C27 1.526(12) . ?
C25 C26 1.527(12) . ?
C25 P1 1.901(8) . ?
C26 H26A 0.9600 . ?
C26 H26B 0.9600 . ?
C26 H26C 0.9600 . ?
C27 H27A 0.9600 . ?
C27 H27B 0.9600 . ?
C27 H27C 0.9600 . ?
C28 H28A 0.9600 . ?
C28 H28B 0.9600 . ?
C28 H28C 0.9600 . ?
C31 C34 1.530(11) . ?
C31 C33 1.537(11) . ?
C31 C32 1.544(12) . ?
C31 P2 1.901(9) . ?
C32 H32A 0.9600 . ?
C32 H32B 0.9600 . ?
C32 H32C 0.9600 . ?
C33 H33A 0.9600 . ?
C33 H33B 0.9600 . ?
C33 H33C 0.9600 . ?
C34 H34A 0.9600 . ?
C34 H34B 0.9600 . ?
C34 H34C 0.9600 . ?
C35 C38 1.534(12) . ?
C35 C36 1.540(12) . ?
C35 C37 1.560(11) . ?
C35 P2 1.905(9) . ?
C36 H36A 0.9600 . ?
C36 H36B 0.9600 . ?
C36 H36C 0.9600 . ?
C37 H37A 0.9600 . ?
C37 H37B 0.9600 . ?
C37 H37C 0.9600 . ?
C38 H38A 0.9600 . ?
C38 H38B 0.9600 . ?
C38 H38C 0.9600 . ?
P1 Ir1 2.365(2) . ?
P2 Ir1 2.358(2) . ?

loop_
_geom_angle_atom_site_label_1
_geom_angle_atom_site_label_2
_geom_angle_atom_site_label_3
_geom_angle
_geom_angle_site_symmetry_1
_geom_angle_site_symmetry_3
_geom_angle_publ_flag
C2 C1 C6 110.1(6) . . ?
C2 C1 Ir1 114.1(5) . . ?
C6 C1 Ir1 114.8(5) . . ?
C2 C1 H1 105.6 . . ?
C6 C1 H1 105.6 . . ?
Ir1 C1 H1 105.6 . . ?
C7 C2 C1 111.2(6) . . ?
C7 C2 C3 112.4(7) . . ?
C1 C2 C3 111.6(6) . . ?
C7 C2 H2 107.1 . . ?
C1 C2 H2 107.1 . . ?
C3 C2 H2 107.1 . . ?
C4 C3 C2 111.5(7) . . ?
C4 C3 H3A 109.3 . . ?
C2 C3 H3A 109.3 . . ?
C4 C3 H3B 109.3 . . ?
C2 C3 H3B 109.3 . . ?
H3A C3 H3B 108.0 . . ?
C5 C4 C3 111.8(7) . . ?
C5 C4 H4A 109.3 . . ?
C3 C4 H4A 109.3 . . ?
C5 C4 H4B 109.3 . . ?
C3 C4 H4B 109.3 . . ?
H4A C4 H4B 107.9 . . ?
C4 C5 C6 111.5(7) . . ?
C4 C5 H5A 109.3 . . ?
C6 C5 H5A 109.3 . . ?
C4 C5 H5B 109.3 . . ?
C6 C5 H5B 109.3 . . ?
H5A C5 H5B 108.0 . . ?
C8 C6 C1 111.6(6) . . ?
C8 C6 C5 113.9(6) . . ?
C1 C6 C5 110.5(6) . . ?
C8 C6 H6 106.8 . . ?
C1 C6 H6 106.8 . . ?
C5 C6 H6 106.8 . . ?
C2 C7 P1 109.0(5) . . ?
C2 C7 H7A 109.9 . . ?
P1 C7 H7A 109.9 . . ?
C2 C7 H7B 109.9 . . ?
P1 C7 H7B 109.9 . . ?
H7A C7 H7B 108.3 . . ?
C6 C8 P2 109.7(5) . . ?
C6 C8 H8A 109.7 . . ?
P2 C8 H8A 109.7 . . ?
C6 C8 H8B 109.7 . . ?
P2 C8 H8B 109.7 . . ?
H8A C8 H8B 108.2 . . ?
O1 C9 Ir1 176.0(8) . . ?
C16 C11 C12 112.3(7) . . ?
C16 C11 Ir1 122.9(6) . . ?
C12 C11 Ir1 124.8(5) . . ?
C13 C12 C11 124.0(8) . . ?
C13 C12 H12 118.0 . . ?
C11 C12 H12 118.0 . . ?
C12 C13 C14 120.5(8) . . ?
C12 C13 H13 119.7 . . ?
C14 C13 H13 119.7 . . ?
C15 C14 C13 117.6(7) . . ?
C15 C14 H14 121.2 . . ?
C13 C14 H14 121.2 . . ?
C14 C15 C16 121.2(8) . . ?
C14 C15 H15 119.4 . . ?
C16 C15 H15 119.4 . . ?
C15 C16 C11 124.4(8) . . ?
C15 C16 H16 117.8 . . ?
C11 C16 H16 117.8 . . ?
C22 C21 C23 108.2(8) . . ?
C22 C21 C24 106.0(7) . . ?
C23 C21 C24 109.0(7) . . ?
C22 C21 P1 111.9(6) . . ?
C23 C21 P1 110.9(6) . . ?
C24 C21 P1 110.6(6) . . ?
C21 C22 H22A 109.5 . . ?
C21 C22 H22B 109.5 . . ?
H22A C22 H22B 109.5 . . ?
C21 C22 H22C 109.5 . . ?
H22A C22 H22C 109.5 . . ?
H22B C22 H22C 109.5 . . ?
C21 C23 H23A 109.5 . . ?
C21 C23 H23B 109.5 . . ?
H23A C23 H23B 109.5 . . ?
C21 C23 H23C 109.5 . . ?
H23A C23 H23C 109.5 . . ?
H23B C23 H23C 109.5 . . ?
C21 C24 H24A 109.5 . . ?
C21 C24 H24B 109.5 . . ?
H24A C24 H24B 109.5 . . ?
C21 C24 H24C 109.5 . . ?
H24A C24 H24C 109.5 . . ?
H24B C24 H24C 109.5 . . ?
C28 C25 C27 105.1(9) . . ?
C28 C25 C26 105.0(9) . . ?
C27 C25 C26 109.9(8) . . ?
C28 C25 P1 109.4(6) . . ?
C27 C25 P1 115.8(6) . . ?
C26 C25 P1 111.0(6) . . ?
C25 C26 H26A 109.5 . . ?
C25 C26 H26B 109.5 . . ?
H26A C26 H26B 109.5 . . ?
C25 C26 H26C 109.5 . . ?
H26A C26 H26C 109.5 . . ?
H26B C26 H26C 109.5 . . ?
C25 C27 H27A 109.5 . . ?
C25 C27 H27B 109.5 . . ?
H27A C27 H27B 109.5 . . ?
C25 C27 H27C 109.5 . . ?
H27A C27 H27C 109.5 . . ?
H27B C27 H27C 109.5 . . ?
C25 C28 H28A 109.5 . . ?
C25 C28 H28B 109.5 . . ?
H28A C28 H28B 109.5 . . ?
C25 C28 H28C 109.5 . . ?
H28A C28 H28C 109.5 . . ?
H28B C28 H28C 109.5 . . ?
C34 C31 C33 108.8(7) . . ?
C34 C31 C32 106.1(7) . . ?
C33 C31 C32 106.2(7) . . ?
C34 C31 P2 115.1(7) . . ?
C33 C31 P2 110.0(6) . . ?
C32 C31 P2 110.2(6) . . ?
C31 C32 H32A 109.5 . . ?
C31 C32 H32B 109.5 . . ?
H32A C32 H32B 109.5 . . ?
C31 C32 H32C 109.5 . . ?
H32A C32 H32C 109.5 . . ?
H32B C32 H32C 109.5 . . ?
C31 C33 H33A 109.5 . . ?
C31 C33 H33B 109.5 . . ?
H33A C33 H33B 109.5 . . ?
C31 C33 H33C 109.5 . . ?
H33A C33 H33C 109.5 . . ?
H33B C33 H33C 109.5 . . ?
C31 C34 H34A 109.5 . . ?
C31 C34 H34B 109.5 . . ?
H34A C34 H34B 109.5 . . ?
C31 C34 H34C 109.5 . . ?
H34A C34 H34C 109.5 . . ?
H34B C34 H34C 109.5 . . ?
C38 C35 C36 107.2(8) . . ?
C38 C35 C37 106.0(8) . . ?
C36 C35 C37 108.9(7) . . ?
C38 C35 P2 109.1(6) . . ?
C36 C35 P2 111.6(6) . . ?
C37 C35 P2 113.6(6) . . ?
C35 C36 H36A 109.5 . . ?
C35 C36 H36B 109.5 . . ?
H36A C36 H36B 109.5 . . ?
C35 C36 H36C 109.5 . . ?
H36A C36 H36C 109.5 . . ?
H36B C36 H36C 109.5 . . ?
C35 C37 H37A 109.5 . . ?
C35 C37 H37B 109.5 . . ?
H37A C37 H37B 109.5 . . ?
C35 C37 H37C 109.5 . . ?
H37A C37 H37C 109.5 . . ?
H37B C37 H37C 109.5 . . ?
C35 C38 H38A 109.5 . . ?
C35 C38 H38B 109.5 . . ?
H38A C38 H38B 109.5 . . ?
C35 C38 H38C 109.5 . . ?
H38A C38 H38C 109.5 . . ?
H38B C38 H38C 109.5 . . ?
C7 P1 C25 103.5(4) . . ?
C7 P1 C21 104.6(4) . . ?
C25 P1 C21 108.1(4) . . ?
C7 P1 Ir1 102.3(3) . . ?
C25 P1 Ir1 119.8(3) . . ?
C21 P1 Ir1 116.4(3) . . ?
C8 P2 C31 104.5(4) . . ?
C8 P2 C35 103.3(4) . . ?
C31 P2 C35 108.4(4) . . ?
C8 P2 Ir1 102.9(3) . . ?
C31 P2 Ir1 115.7(3) . . ?
C35 P2 Ir1 119.9(3) . . ?
C9 Ir1 C11 93.4(3) . . ?
C9 Ir1 C1 89.6(3) . . ?
C11 Ir1 C1 176.5(3) . . ?
C9 Ir1 P2 99.7(3) . . ?
C11 Ir1 P2 98.64(19) . . ?
C1 Ir1 P2 82.5(2) . . ?
C9 Ir1 P1 95.7(3) . . ?
C11 Ir1 P1 96.0(2) . . ?
C1 Ir1 P1 82.0(2) . . ?
P2 Ir1 P1 158.05(7) . . ?

_refine_diff_density_max         3.928
_refine_diff_density_min         -1.395
_refine_diff_density_rms         0.147

_exptl_crystal_recrystallization_method 
'Re-crystallisation from solvent: benzene'
_chemical_properties_physical    Air-sensitive
####################################################################### 
# 
# This file contains crystal structure data downloaded from the 
# Cambridge Structural Database (CSD) hosted by the Cambridge 
# Crystallographic Data Centre (CCDC).
# 
# Full information about CCDC data access policies and citation 
# guidelines are available at http://www.ccdc.cam.ac.uk/access/V1 
# 
# Audit and citation data items may have been added by the CCDC. 
# Please retain this information to preserve the provenance of 
# this file and to allow appropriate attribution of the data. 
# 
#######################################################################

data_compound17
_database_code_depnum_ccdc_archive 'CCDC 1024129'
_audit_update_record             
;
2014-09-12 deposited with the CCDC.
2015-01-21 downloaded from the CCDC.
;

_audit_creation_method           SHELXL-97
_chemical_name_systematic        
; 
 ? 
;
_chemical_name_common            ?
_chemical_melting_point          ?
_chemical_formula_moiety         ?
_chemical_formula_sum            'C24 H46 Cl Ir P2'
_chemical_formula_weight         624.20

loop_
_atom_type_symbol
_atom_type_description
_atom_type_scat_dispersion_real
_atom_type_scat_dispersion_imag
_atom_type_scat_source
C C 0.0033 0.0016 'International Tables Vol C Tables 4.2.6.8 and 6.1.1.4'
H H 0.0000 0.0000 'International Tables Vol C Tables 4.2.6.8 and 6.1.1.4'
P P 0.1023 0.0942 'International Tables Vol C Tables 4.2.6.8 and 6.1.1.4'
Cl Cl 0.1484 0.1585 'International Tables Vol C Tables 4.2.6.8 and 6.1.1.4'
Ir Ir -1.4442 7.9887 'International Tables Vol C Tables 4.2.6.8 and 6.1.1.4'

_symmetry_cell_setting           monoclinic
_symmetry_space_group_name_H-M   'P 1 21/c 1'

loop_
_symmetry_equiv_pos_as_xyz
'x, y, z'
'-x, y+1/2, -z+1/2'
'-x, -y, -z'
'x, -y-1/2, z-1/2'

_cell_length_a                   11.4108(10)
_cell_length_b                   13.6574(12)
_cell_length_c                   17.7933(15)
_cell_angle_alpha                90.00
_cell_angle_beta                 104.097(8)
_cell_angle_gamma                90.00
_cell_volume                     2689.4(4)
_cell_formula_units_Z            4
_cell_measurement_temperature    293(2)
_cell_measurement_reflns_used    10637
_cell_measurement_theta_min      2.4334
_cell_measurement_theta_max      28.9240

_exptl_crystal_description       prism
_exptl_crystal_colour            yellow
_exptl_crystal_size_max          0.2
_exptl_crystal_size_mid          0.15
_exptl_crystal_size_min          0.1
_exptl_crystal_density_meas      ?
_exptl_crystal_density_diffrn    1.542
_exptl_crystal_density_method    'not measured'
_exptl_crystal_F_000             1256
_exptl_absorpt_coefficient_mu    5.191
_exptl_absorpt_correction_T_min  0.52717
_exptl_absorpt_correction_T_max  1.00000
_exptl_absorpt_correction_type   multi-scan
_exptl_absorpt_process_details   
;
CrysAlisPro, Agilent Technologies,
Version 1.171.35.19 (release 27-10-2011 CrysAlis171 .NET)
(compiled Oct 27 2011,15:02:11)
Empirical absorption correction using spherical harmonics,
 implemented in SCALE3 ABSPACK scaling algorithm.
;

_exptl_special_details           
; 
 ? 
;

_diffrn_ambient_temperature      293(2)
_diffrn_radiation_wavelength     0.71073
_diffrn_radiation_type           MoK\a
_diffrn_radiation_source         'Enhance (Mo) X-ray Source'
_diffrn_radiation_monochromator  graphite
_diffrn_measurement_device_type  'Xcalibur, Sapphire3'
_diffrn_measurement_method       '\w scans'
_diffrn_detector_area_resol_mean 16.1829
_diffrn_standards_number         ?
_diffrn_standards_interval_count ?
_diffrn_standards_interval_time  ?
_diffrn_standards_decay_%        ?
_diffrn_reflns_number            30088
_diffrn_reflns_av_R_equivalents  0.0324
_diffrn_reflns_av_sigmaI/netI    0.0224
_diffrn_reflns_limit_h_min       -14
_diffrn_reflns_limit_h_max       15
_diffrn_reflns_limit_k_min       -18
_diffrn_reflns_limit_k_max       18
_diffrn_reflns_limit_l_min       -23
_diffrn_reflns_limit_l_max       24
_diffrn_reflns_theta_min         2.44
_diffrn_reflns_theta_max         28.99
_reflns_number_total             6485
_reflns_number_gt                5611
_reflns_threshold_expression     >2sigma(I)

_computing_data_collection       
;
CrysAlisPro, Agilent Technologies,
Version 1.171.35.19 (release 27-10-2011 CrysAlis171 .NET)
(compiled Oct 27 2011,15:02:11)
;
_computing_cell_refinement       
;
CrysAlisPro, Agilent Technologies,
Version 1.171.35.19 (release 27-10-2011 CrysAlis171 .NET)
(compiled Oct 27 2011,15:02:11)
;
_computing_data_reduction        
;
CrysAlisPro, Agilent Technologies,
Version 1.171.35.19 (release 27-10-2011 CrysAlis171 .NET)
(compiled Oct 27 2011,15:02:11)
;
_computing_structure_solution    SIR-92
_computing_structure_refinement  'SHELXL-97 (Sheldrick, 1997)'
_computing_molecular_graphics    ?
_computing_publication_material  ?

_refine_special_details          
; 
 Refinement of F^2^ against ALL reflections.  The weighted R-factor wR and 
 goodness of fit S are based on F^2^, conventional R-factors R are based 
 on F, with F set to zero for negative F^2^. The threshold expression of 
 F^2^ > 2sigma(F^2^) is used only for calculating R-factors(gt) etc. and is 
 not relevant to the choice of reflections for refinement.  R-factors based 
 on F^2^ are statistically about twice as large as those based on F, and R- 
 factors based on ALL data will be even larger. 
;

_refine_ls_structure_factor_coef Fsqd
_refine_ls_matrix_type           full
_refine_ls_weighting_scheme      calc
_refine_ls_weighting_details     
'calc w=1/[\s^2^(Fo^2^)+(0.0400P)^2^+0.0000P] where P=(Fo^2^+2Fc^2^)/3'
_atom_sites_solution_primary     direct
_atom_sites_solution_secondary   difmap
_atom_sites_solution_hydrogens   geom
_refine_ls_hydrogen_treatment    riding
_refine_ls_extinction_method     none
_refine_ls_extinction_coef       ?
_refine_ls_number_reflns         6485
_refine_ls_number_parameters     253
_refine_ls_number_restraints     0
_refine_ls_R_factor_all          0.0336
_refine_ls_R_factor_gt           0.0260
_refine_ls_wR_factor_ref         0.0788
_refine_ls_wR_factor_gt          0.0694
_refine_ls_goodness_of_fit_ref   1.269
_refine_ls_restrained_S_all      1.269
_refine_ls_shift/su_max          0.001
_refine_ls_shift/su_mean         0.000

loop_
_atom_site_label
_atom_site_type_symbol
_atom_site_fract_x
_atom_site_fract_y
_atom_site_fract_z
_atom_site_U_iso_or_equiv
_atom_site_adp_type
_atom_site_occupancy
_atom_site_symmetry_multiplicity
_atom_site_calc_flag
_atom_site_refinement_flags
_atom_site_disorder_assembly
_atom_site_disorder_group
Ir1 Ir 0.222374(10) 0.203755(9) 0.263683(7) 0.03508(6) Uani 1 1 d . . .
P1 P 0.41096(8) 0.21105(7) 0.34521(6) 0.0414(2) Uani 1 1 d . . .
Cl1 Cl 0.21468(10) 0.36757(8) 0.21706(7) 0.0648(3) Uani 1 1 d . . .
C1 C 0.1984(3) 0.0743(3) 0.32622(19) 0.0389(7) Uani 1 1 d . . .
P2 P 0.03949(8) 0.14075(7) 0.19445(5) 0.0389(2) Uani 1 1 d . . .
C2 C 0.2996(3) 0.0489(3) 0.3996(2) 0.0483(9) Uani 1 1 d . . .
H2 H 0.3068 -0.0226 0.4000 0.058 Uiso 1 1 calc R . .
C3 C 0.2712(4) 0.0760(3) 0.4762(2) 0.0632(11) Uani 1 1 d . . .
H3A H 0.2828 0.1459 0.4843 0.076 Uiso 1 1 calc R . .
H3B H 0.3282 0.0430 0.5179 0.076 Uiso 1 1 calc R . .
C4 C 0.1432(4) 0.0498(4) 0.4811(2) 0.0672(12) Uani 1 1 d . . .
H4A H 0.1333 -0.0208 0.4797 0.081 Uiso 1 1 calc R . .
H4B H 0.1293 0.0735 0.5296 0.081 Uiso 1 1 calc R . .
C5 C 0.0531(4) 0.0953(3) 0.4142(2) 0.0587(10) Uani 1 1 d . . .
H5A H 0.0632 0.1659 0.4161 0.070 Uiso 1 1 calc R . .
H5B H -0.0281 0.0808 0.4189 0.070 Uiso 1 1 calc R . .
C6 C 0.0685(3) 0.0574(3) 0.3369(2) 0.0444(8) Uani 1 1 d . . .
H6 H 0.0566 -0.0137 0.3372 0.053 Uiso 1 1 calc R . .
C7 C 0.4251(3) 0.0889(3) 0.3939(2) 0.0504(9) Uani 1 1 d . . .
H7A H 0.4619 0.0430 0.3649 0.060 Uiso 1 1 calc R . .
H7B H 0.4776 0.0947 0.4455 0.060 Uiso 1 1 calc R . .
C8 C -0.0313(3) 0.0982(3) 0.2695(2) 0.0459(8) Uani 1 1 d . . .
H8A H -0.0729 0.1520 0.2876 0.055 Uiso 1 1 calc R . .
H8B H -0.0900 0.0475 0.2491 0.055 Uiso 1 1 calc R . .
C11 C 0.5452(4) 0.2107(3) 0.2982(3) 0.0624(12) Uani 1 1 d . . .
C12 C 0.5429(5) 0.3012(4) 0.2465(4) 0.0817(17) Uani 1 1 d . . .
H12A H 0.5527 0.3592 0.2779 0.123 Uiso 1 1 calc R . .
H12B H 0.4670 0.3040 0.2086 0.123 Uiso 1 1 calc R . .
H12C H 0.6075 0.2969 0.2208 0.123 Uiso 1 1 calc R . .
C13 C 0.6680(5) 0.1995(4) 0.3579(4) 0.093(2) Uani 1 1 d . . .
H13A H 0.6670 0.1413 0.3880 0.139 Uiso 1 1 calc R . .
H13B H 0.6817 0.2554 0.3916 0.139 Uiso 1 1 calc R . .
H13C H 0.7315 0.1948 0.3313 0.139 Uiso 1 1 calc R . .
C14 C 0.5297(5) 0.1214(4) 0.2435(4) 0.0873(18) Uani 1 1 d . . .
H14A H 0.5311 0.0625 0.2731 0.131 Uiso 1 1 calc R . .
H14B H 0.5944 0.1201 0.2177 0.131 Uiso 1 1 calc R . .
H14C H 0.4538 0.1262 0.2057 0.131 Uiso 1 1 calc R . .
C15 C 0.4336(4) 0.3108(3) 0.4232(3) 0.0552(10) Uani 1 1 d . . .
C16 C 0.3088(4) 0.3406(4) 0.4343(3) 0.0634(11) Uani 1 1 d . . .
H16A H 0.2699 0.2844 0.4499 0.095 Uiso 1 1 calc R . .
H16B H 0.2602 0.3657 0.3865 0.095 Uiso 1 1 calc R . .
H16C H 0.3186 0.3901 0.4737 0.095 Uiso 1 1 calc R . .
C17 C 0.5129(5) 0.2766(4) 0.5020(3) 0.0804(15) Uani 1 1 d . . .
H17A H 0.4794 0.2179 0.5179 0.121 Uiso 1 1 calc R . .
H17B H 0.5151 0.3268 0.5401 0.121 Uiso 1 1 calc R . .
H17C H 0.5934 0.2638 0.4971 0.121 Uiso 1 1 calc R . .
C18 C 0.4885(5) 0.4040(4) 0.3980(3) 0.0811(15) Uani 1 1 d . . .
H18A H 0.5669 0.3895 0.3901 0.122 Uiso 1 1 calc R . .
H18B H 0.4960 0.4530 0.4376 0.122 Uiso 1 1 calc R . .
H18C H 0.4371 0.4280 0.3506 0.122 Uiso 1 1 calc R . .
C21 C 0.1244(3) 0.0285(3) 0.1794(2) 0.0452(8) Uani 1 1 d . . .
C22 C 0.2241(3) 0.0498(3) 0.2531(2) 0.0422(8) Uani 1 1 d . . .
H22 H 0.3043 0.0468 0.2503 0.051 Uiso 1 1 calc R . .
C23 C 0.1806(4) 0.0401(4) 0.1086(2) 0.0696(13) Uani 1 1 d . . .
H23A H 0.1202 0.0267 0.0618 0.104 Uiso 1 1 calc R . .
H23B H 0.2464 -0.0052 0.1132 0.104 Uiso 1 1 calc R . .
H23C H 0.2099 0.1057 0.1070 0.104 Uiso 1 1 calc R . .
C24 C 0.0636(4) -0.0735(3) 0.1764(3) 0.0647(11) Uani 1 1 d . . .
H24A H 0.0031 -0.0800 0.1286 0.097 Uiso 1 1 calc R . .
H24B H 0.0266 -0.0799 0.2192 0.097 Uiso 1 1 calc R . .
H24C H 0.1235 -0.1237 0.1795 0.097 Uiso 1 1 calc R . .
C25 C -0.0825(4) 0.1817(3) 0.1106(2) 0.0525(10) Uani 1 1 d . . .
C26 C -0.0261(6) 0.2271(5) 0.0494(3) 0.097(2) Uani 1 1 d . . .
H26A H 0.0198 0.1784 0.0302 0.146 Uiso 1 1 calc R . .
H26B H 0.0261 0.2800 0.0720 0.146 Uiso 1 1 calc R . .
H26C H -0.0888 0.2516 0.0074 0.146 Uiso 1 1 calc R . .
C27 C -0.1687(4) 0.0957(4) 0.0782(3) 0.0790(15) Uani 1 1 d . . .
H27A H -0.2019 0.0696 0.1187 0.119 Uiso 1 1 calc R . .
H27B H -0.1246 0.0453 0.0593 0.119 Uiso 1 1 calc R . .
H27C H -0.2330 0.1188 0.0366 0.119 Uiso 1 1 calc R . .
C28 C -0.1555(5) 0.2603(4) 0.1415(3) 0.0753(14) Uani 1 1 d . . .
H28A H -0.1915 0.2318 0.1799 0.113 Uiso 1 1 calc R . .
H28B H -0.2178 0.2854 0.0996 0.113 Uiso 1 1 calc R . .
H28C H -0.1028 0.3128 0.1644 0.113 Uiso 1 1 calc R . .

loop_
_atom_site_aniso_label
_atom_site_aniso_U_11
_atom_site_aniso_U_22
_atom_site_aniso_U_33
_atom_site_aniso_U_23
_atom_site_aniso_U_13
_atom_site_aniso_U_12
Ir1 0.03352(9) 0.03597(9) 0.03717(9) 0.00197(5) 0.01136(6) 0.00097(5)
P1 0.0341(4) 0.0428(5) 0.0470(5) -0.0022(4) 0.0095(4) -0.0004(3)
Cl1 0.0672(6) 0.0438(6) 0.0804(8) 0.0162(5) 0.0122(5) 0.0004(5)
C1 0.0395(17) 0.0369(18) 0.0406(17) 0.0035(14) 0.0104(14) 0.0013(14)
P2 0.0376(4) 0.0401(5) 0.0388(5) -0.0024(4) 0.0092(4) -0.0014(4)
C2 0.052(2) 0.039(2) 0.051(2) 0.0073(16) 0.0075(17) 0.0008(16)
C3 0.075(3) 0.067(3) 0.044(2) 0.015(2) 0.007(2) -0.002(2)
C4 0.090(3) 0.071(3) 0.046(2) 0.010(2) 0.027(2) -0.011(3)
C5 0.062(2) 0.072(3) 0.050(2) 0.003(2) 0.0280(19) -0.009(2)
C6 0.0488(19) 0.0409(19) 0.048(2) 0.0005(16) 0.0194(16) -0.0042(16)
C7 0.0425(19) 0.048(2) 0.054(2) 0.0052(17) 0.0001(16) 0.0065(16)
C8 0.0386(17) 0.050(2) 0.052(2) -0.0015(16) 0.0164(16) -0.0051(15)
C11 0.037(2) 0.075(3) 0.080(3) -0.008(2) 0.024(2) -0.0035(18)
C12 0.069(3) 0.095(4) 0.094(4) 0.004(3) 0.046(3) -0.009(3)
C13 0.041(3) 0.127(6) 0.112(5) 0.001(3) 0.022(3) 0.000(2)
C14 0.077(3) 0.093(4) 0.111(5) -0.024(3) 0.060(3) -0.002(3)
C15 0.054(2) 0.054(2) 0.055(2) -0.0100(18) 0.0083(19) -0.0097(18)
C16 0.071(3) 0.062(3) 0.060(3) -0.014(2) 0.022(2) 0.005(2)
C17 0.073(3) 0.097(4) 0.060(3) -0.013(3) -0.006(2) -0.012(3)
C18 0.095(4) 0.061(3) 0.090(4) -0.018(3) 0.029(3) -0.031(3)
C21 0.0448(18) 0.046(2) 0.0448(19) -0.0088(16) 0.0103(15) 0.0051(16)
C22 0.0404(18) 0.038(2) 0.049(2) 0.0001(15) 0.0125(15) 0.0066(14)
C23 0.072(3) 0.093(4) 0.048(2) -0.016(2) 0.022(2) 0.012(3)
C24 0.069(3) 0.044(2) 0.073(3) -0.019(2) 0.003(2) 0.004(2)
C25 0.052(2) 0.049(2) 0.049(2) -0.0022(18) -0.0028(18) 0.0008(18)
C26 0.090(4) 0.130(5) 0.062(3) 0.040(3) 0.001(3) -0.002(4)
C27 0.068(3) 0.068(3) 0.079(3) -0.025(3) -0.024(2) 0.001(2)
C28 0.074(3) 0.059(3) 0.077(3) -0.010(3) -0.011(2) 0.021(3)

_geom_special_details            
; 
 All esds (except the esd in the dihedral angle between two l.s. planes) 
 are estimated using the full covariance matrix.  The cell esds are taken 
 into account individually in the estimation of esds in distances, angles 
 and torsion angles; correlations between esds in cell parameters are only 
 used when they are defined by crystal symmetry.  An approximate (isotropic) 
 treatment of cell esds is used for estimating esds involving l.s. planes. 
;

loop_
_geom_bond_atom_site_label_1
_geom_bond_atom_site_label_2
_geom_bond_distance
_geom_bond_site_symmetry_2
_geom_bond_publ_flag
Ir1 C22 2.111(4) . ?
Ir1 C1 2.141(3) . ?
Ir1 P1 2.2857(10) . ?
Ir1 P2 2.3153(9) . ?
Ir1 Cl1 2.3804(10) . ?
P1 C7 1.868(4) . ?
P1 C11 1.915(4) . ?
P1 C15 1.917(4) . ?
C1 C22 1.440(5) . ?
C1 C2 1.557(5) . ?
C1 C6 1.557(5) . ?
P2 C8 1.817(4) . ?
P2 C25 1.861(4) . ?
P2 C21 1.867(4) . ?
C2 C3 1.522(6) . ?
C2 C7 1.560(5) . ?
C2 H2 0.9800 . ?
C3 C4 1.527(6) . ?
C3 H3A 0.9700 . ?
C3 H3B 0.9700 . ?
C4 C5 1.504(6) . ?
C4 H4A 0.9700 . ?
C4 H4B 0.9700 . ?
C5 C6 1.520(5) . ?
C5 H5A 0.9700 . ?
C5 H5B 0.9700 . ?
C6 C8 1.543(5) . ?
C6 H6 0.9800 . ?
C7 H7A 0.9700 . ?
C7 H7B 0.9700 . ?
C8 H8A 0.9700 . ?
C8 H8B 0.9700 . ?
C11 C12 1.538(7) . ?
C11 C14 1.543(7) . ?
C11 C13 1.546(8) . ?
C12 H12A 0.9600 . ?
C12 H12B 0.9600 . ?
C12 H12C 0.9600 . ?
C13 H13A 0.9600 . ?
C13 H13B 0.9600 . ?
C13 H13C 0.9600 . ?
C14 H14A 0.9600 . ?
C14 H14B 0.9600 . ?
C14 H14C 0.9600 . ?
C15 C18 1.533(6) . ?
C15 C16 1.539(6) . ?
C15 C17 1.546(7) . ?
C16 H16A 0.9600 . ?
C16 H16B 0.9600 . ?
C16 H16C 0.9600 . ?
C17 H17A 0.9600 . ?
C17 H17B 0.9600 . ?
C17 H17C 0.9600 . ?
C18 H18A 0.9600 . ?
C18 H18B 0.9600 . ?
C18 H18C 0.9600 . ?
C21 C22 1.540(5) . ?
C21 C24 1.551(5) . ?
C21 C23 1.556(5) . ?
C22 H22 0.9300 . ?
C23 H23A 0.9600 . ?
C23 H23B 0.9600 . ?
C23 H23C 0.9600 . ?
C24 H24A 0.9600 . ?
C24 H24B 0.9600 . ?
C24 H24C 0.9600 . ?
C25 C26 1.526(7) . ?
C25 C28 1.541(6) . ?
C25 C27 1.551(6) . ?
C26 H26A 0.9600 . ?
C26 H26B 0.9600 . ?
C26 H26C 0.9600 . ?
C27 H27A 0.9600 . ?
C27 H27B 0.9600 . ?
C27 H27C 0.9600 . ?
C28 H28A 0.9600 . ?
C28 H28B 0.9600 . ?
C28 H28C 0.9600 . ?

loop_
_geom_angle_atom_site_label_1
_geom_angle_atom_site_label_2
_geom_angle_atom_site_label_3
_geom_angle
_geom_angle_site_symmetry_1
_geom_angle_site_symmetry_3
_geom_angle_publ_flag
C22 Ir1 C1 39.59(12) . . ?
C22 Ir1 P1 94.13(9) . . ?
C1 Ir1 P1 85.74(9) . . ?
C22 Ir1 P2 67.00(9) . . ?
C1 Ir1 P2 75.94(9) . . ?
P1 Ir1 P2 160.24(3) . . ?
C22 Ir1 Cl1 154.87(10) . . ?
C1 Ir1 Cl1 163.42(10) . . ?
P1 Ir1 Cl1 97.43(4) . . ?
P2 Ir1 Cl1 102.24(4) . . ?
C7 P1 C11 102.24(19) . . ?
C7 P1 C15 108.6(2) . . ?
C11 P1 C15 109.7(2) . . ?
C7 P1 Ir1 102.54(12) . . ?
C11 P1 Ir1 116.88(17) . . ?
C15 P1 Ir1 115.48(14) . . ?
C22 C1 C2 115.7(3) . . ?
C22 C1 C6 119.0(3) . . ?
C2 C1 C6 113.4(3) . . ?
C22 C1 Ir1 69.1(2) . . ?
C2 C1 Ir1 117.2(2) . . ?
C6 C1 Ir1 115.6(2) . . ?
C8 P2 C25 107.79(19) . . ?
C8 P2 C21 100.50(17) . . ?
C25 P2 C21 116.42(18) . . ?
C8 P2 Ir1 103.44(12) . . ?
C25 P2 Ir1 135.71(14) . . ?
C21 P2 Ir1 87.10(11) . . ?
C3 C2 C1 114.9(3) . . ?
C3 C2 C7 111.9(3) . . ?
C1 C2 C7 111.8(3) . . ?
C3 C2 H2 105.8 . . ?
C1 C2 H2 105.8 . . ?
C7 C2 H2 105.8 . . ?
C2 C3 C4 114.1(3) . . ?
C2 C3 H3A 108.7 . . ?
C4 C3 H3A 108.7 . . ?
C2 C3 H3B 108.7 . . ?
C4 C3 H3B 108.7 . . ?
H3A C3 H3B 107.6 . . ?
C5 C4 C3 109.7(3) . . ?
C5 C4 H4A 109.7 . . ?
C3 C4 H4A 109.7 . . ?
C5 C4 H4B 109.7 . . ?
C3 C4 H4B 109.7 . . ?
H4A C4 H4B 108.2 . . ?
C4 C5 C6 111.6(4) . . ?
C4 C5 H5A 109.3 . . ?
C6 C5 H5A 109.3 . . ?
C4 C5 H5B 109.3 . . ?
C6 C5 H5B 109.3 . . ?
H5A C5 H5B 108.0 . . ?
C5 C6 C8 110.7(3) . . ?
C5 C6 C1 112.5(3) . . ?
C8 C6 C1 113.3(3) . . ?
C5 C6 H6 106.6 . . ?
C8 C6 H6 106.6 . . ?
C1 C6 H6 106.6 . . ?
C2 C7 P1 111.5(2) . . ?
C2 C7 H7A 109.3 . . ?
P1 C7 H7A 109.3 . . ?
C2 C7 H7B 109.3 . . ?
P1 C7 H7B 109.3 . . ?
H7A C7 H7B 108.0 . . ?
C6 C8 P2 108.1(2) . . ?
C6 C8 H8A 110.1 . . ?
P2 C8 H8A 110.1 . . ?
C6 C8 H8B 110.1 . . ?
P2 C8 H8B 110.1 . . ?
H8A C8 H8B 108.4 . . ?
C12 C11 C14 106.0(5) . . ?
C12 C11 C13 111.8(4) . . ?
C14 C11 C13 107.5(4) . . ?
C12 C11 P1 111.1(3) . . ?
C14 C11 P1 107.2(3) . . ?
C13 C11 P1 112.8(4) . . ?
C11 C12 H12A 109.5 . . ?
C11 C12 H12B 109.5 . . ?
H12A C12 H12B 109.5 . . ?
C11 C12 H12C 109.5 . . ?
H12A C12 H12C 109.5 . . ?
H12B C12 H12C 109.5 . . ?
C11 C13 H13A 109.5 . . ?
C11 C13 H13B 109.5 . . ?
H13A C13 H13B 109.5 . . ?
C11 C13 H13C 109.5 . . ?
H13A C13 H13C 109.5 . . ?
H13B C13 H13C 109.5 . . ?
C11 C14 H14A 109.5 . . ?
C11 C14 H14B 109.5 . . ?
H14A C14 H14B 109.5 . . ?
C11 C14 H14C 109.5 . . ?
H14A C14 H14C 109.5 . . ?
H14B C14 H14C 109.5 . . ?
C18 C15 C16 106.0(4) . . ?
C18 C15 C17 109.0(4) . . ?
C16 C15 C17 108.5(4) . . ?
C18 C15 P1 111.8(3) . . ?
C16 C15 P1 108.4(3) . . ?
C17 C15 P1 112.8(3) . . ?
C15 C16 H16A 109.5 . . ?
C15 C16 H16B 109.5 . . ?
H16A C16 H16B 109.5 . . ?
C15 C16 H16C 109.5 . . ?
H16A C16 H16C 109.5 . . ?
H16B C16 H16C 109.5 . . ?
C15 C17 H17A 109.5 . . ?
C15 C17 H17B 109.5 . . ?
H17A C17 H17B 109.5 . . ?
C15 C17 H17C 109.5 . . ?
H17A C17 H17C 109.5 . . ?
H17B C17 H17C 109.5 . . ?
C15 C18 H18A 109.5 . . ?
C15 C18 H18B 109.5 . . ?
H18A C18 H18B 109.5 . . ?
C15 C18 H18C 109.5 . . ?
H18A C18 H18C 109.5 . . ?
H18B C18 H18C 109.5 . . ?
C22 C21 C24 115.5(3) . . ?
C22 C21 C23 107.8(3) . . ?
C24 C21 C23 109.4(3) . . ?
C22 C21 P2 91.4(2) . . ?
C24 C21 P2 119.9(3) . . ?
C23 C21 P2 111.3(3) . . ?
C1 C22 C21 122.8(3) . . ?
C1 C22 Ir1 71.4(2) . . ?
C21 C22 Ir1 104.1(2) . . ?
C1 C22 H22 118.6 . . ?
C21 C22 H22 118.6 . . ?
Ir1 C22 H22 94.6 . . ?
C21 C23 H23A 109.5 . . ?
C21 C23 H23B 109.5 . . ?
H23A C23 H23B 109.5 . . ?
C21 C23 H23C 109.5 . . ?
H23A C23 H23C 109.5 . . ?
H23B C23 H23C 109.5 . . ?
C21 C24 H24A 109.5 . . ?
C21 C24 H24B 109.5 . . ?
H24A C24 H24B 109.5 . . ?
C21 C24 H24C 109.5 . . ?
H24A C24 H24C 109.5 . . ?
H24B C24 H24C 109.5 . . ?
C26 C25 C28 109.3(4) . . ?
C26 C25 C27 112.5(4) . . ?
C28 C25 C27 108.1(4) . . ?
C26 C25 P2 109.4(3) . . ?
C28 C25 P2 106.7(3) . . ?
C27 C25 P2 110.7(3) . . ?
C25 C26 H26A 109.5 . . ?
C25 C26 H26B 109.5 . . ?
H26A C26 H26B 109.5 . . ?
C25 C26 H26C 109.5 . . ?
H26A C26 H26C 109.5 . . ?
H26B C26 H26C 109.5 . . ?
C25 C27 H27A 109.5 . . ?
C25 C27 H27B 109.5 . . ?
H27A C27 H27B 109.5 . . ?
C25 C27 H27C 109.5 . . ?
H27A C27 H27C 109.5 . . ?
H27B C27 H27C 109.5 . . ?
C25 C28 H28A 109.5 . . ?
C25 C28 H28B 109.5 . . ?
H28A C28 H28B 109.5 . . ?
C25 C28 H28C 109.5 . . ?
H28A C28 H28C 109.5 . . ?
H28B C28 H28C 109.5 . . ?

_diffrn_measured_fraction_theta_max 0.908
_diffrn_reflns_theta_full        25.00
_diffrn_measured_fraction_theta_full 0.999
_refine_diff_density_max         1.610
_refine_diff_density_min         -0.799
_refine_diff_density_rms         0.146
_exptl_crystal_recrystallization_method 
'Re-crystallisation from solvent: hexane'
_chemical_properties_physical    Air-sensitive
